# Supplementary material for: Emulating evolutionary processes to morph aureothin-type modular polyketide synthases and associated oxygenases
Source: Nat Commun. 2019 Sep 2;10:3918. doi: 10.1038/s41467-019-11896-1 (PMC6718629; doi:10.1038/s41467-019-11896-1)
Supplement: Supplementary file 3 — Source Data file [file 41467_2019_11896_MOESM3_ESM.xlsx]

## Sheet: Fig. 2c & Suppl. Fig 2
Suppl. Fig. 2.	Fig. 2c (Highligted with gray color)
Sequence name		Amino acid sequence
Suppl. Fig. 2.	Fig. 2c (zoomed in Suppl. Fig. 2.)
OlmA3_1		EPIAIVGMACRYPGGVSSPEDLWRLVTDETDAIGPFPTDRGWDLDGLHHPDPDHPGTCYAEAGGFVEDIASFDAAFFGISPREAQSMDPQQRLLLETSWEALEHAGLDIHALRGSRTGVFAGLNQQDYGTLLAAAPDGLDSYGSTGTSNSVLSGRISYVLGLEGPAVTVDTACSSSLVTLHLAAQALRSGECDLALAGGATTLSTSAVHVALSGQRALAPDGRSKAFSAAADGAGWSEGVGVLAVERLSDARRLGHRVLAVLRGSAVNQDGASNGLTAPNGPSQQRVIRQALANAGVSPAEVDVVEAHGTGTSLGDPIEADALLATYGQAKTAGRPLWLGSLKSNIGHSGAAAGVGGVIKMVQALRHGLLPRTLHAEEPTPNVDWSSGAVELLTEARPW…
OlmA3_2		EPLVIVGMACRYPGGITSPEQLWDLVIGERDAVSGFPEDRGWSTGAPADGSVPQQGGFLDRVAEFDAAFFGISPREALTMDPQQRLLLETSWEALERAGIAPGTLRGSRTGVFVGAATSGYTSLFPRGSQALAGYGVTGASTSVVSGRVSYVLGLEGPAVTVDTACSSSLVALHTAAQALRSGDCDLALAGGVAVMTSPFLFDDFAKQGGLSPDGRCKAFAAGADGTGWAEGVGVLAVERLSDARRLGHRVLAVLRGSAVNQDGASNGLTAPNGPSQQRVIRQALERSGLTAPDVDAVEAHGTGTTLGDPIEAQAILATYGRDRTEDRPLLLGSLKSNLGHSQAAAGVGGVIKMVQALHHGVLPRTLHIDEPTPHVDWTAGAVDLLTETRPWPETGRPR…
AveA2_1		EPIAIVGMACRYPGGATSPTRLWHLVKSQTDAIGEFPTDRGWNLEQLYDPDPDRSGTSYTRSGGFLYDAGDFDAAFFELSPREALAMDPQQRLLLETTWETFEQGGIDPRSMRGSRTGVFVGINPEDYTTGYTHQPSNAVEGYLLTGSAASIASGRISYNFGLEGPAITIDTACSSSLVALHLACQALRSGECTMALAGGASVMATPFVFTEFSRQRGLAADGRCKAFSAAADGTGWSEGVGMLLVERLSDARRNGHRVLAVVRGSAVNQDGASNGLTAPNGRSQVKVIRQALANAHLSPADVDAVEAHGTGTTLGDPIEAQALVEAYGQDRPNGRPLWLGTLKSNIGHSMAAAGVGGVIKMVMALRNGLLPRTLHVDEPSPHVDWSAGAVQLLTETVP…
AveA2_2		EPIAIVGMACRYPGDVRTVDDLWQVVSGGHDAIGGFPTNRGWDLDTLYNPDPDHHGTSYTRSGGFLYDAGNFDPDFFGISPREALAMDPQQRLLLETAWESIEHACINPDSLRGTPTGVFAGLTYHDYAARFPTAPAGFEGYLGHGSAGSIASGRVAYALGLEGPALTVDTACSSSLVALHLACQALRSGECSMALAGGVTVMSTPAGFVEFSRQRGLAVDGRCKAFSAAADGTGWGEGVGMLLVERLSDARRLGHRILAVVRGSAVNQDGASNGLTAPNGPSQERVIRLALANADLTPADVDAVEAHGTGTTLGDPIEAQALLATYGQDRPGNEPLWLGSMKSNIGHAQAAAGVGGVIKMVMALRNGLLPRTLHVDEPSPHVDWSAGAVQLLTETVPW…
AveA2_3		EPIAIVGMACRFPGGVTSADDFWDLISSEQDAIGGFPTDRGWDLDTLYDPDPDHPGTCYTRNGGFLYDAGHFDAEFFGISPREALAMDPQQRLLLETAWETIEHAGINPHTLHGTPTGVFTGTNGQDHAAHIRQAPSGTEGFVLTGAATSIASGRISYILGLEGPAVTLDTACSSSLVALHLACQSLRSGECTMALAGGATVMTTPITFTEFARQRGLAPDGRCKAFSAAADGTGWGEGVGMLLVERLSDARRNGHRVLAVVRGSAVNQDGASNGLTAPNGPSQQRVIRQALANADLTPADVDAVEAHGTGTTLGDPIEAQAILATYGQDRPGNGPLWLGSVKSNVGHTQAAAGVAGVIKMVMALRHRTLPPTLHADEPSPHVDWSAGAVQLLTETVPW…
AveA2_4		EPIAIIGMACRFPGGVRSADDLWELLASGKDAIGVFPTDRGWDLDTLYDPDPDHPGTCYTRNGGFLYGAGHFDAEFFGISPREALAMDPQQRLLLETAWETIEHAGINPHTLHGTPTGVFAGINAQDHAAHIRQSRDVETIEGYALTGSSGSVASGRVAYTLGLEGPAVSVDTACSSSLVALHWAAQALRAGECSMALAGGVTVMSSPGTFVEFSRQRGLAADGRCKAYSAAADGTGWAEGVGMLLVERLSDARRNGHRVLAVVRGSAVNQDGASNGLTAPNGPSQQRVIRQALANAGLTPADVDAVEGHGTGTTLGDPIEAQALLAAYGQHRPHHRPLWLGSLKSNIGHAQAAAGVGGVIKMVMALRNGLLPQTLHVDEPTPQVDWSTGAVQLLTQPV…
PteA1_2		EPIAIVAMSCRLPGGVSSPEDLWRLLASGGDGISGFPTDRGWDVETLYDPEPGTPGKSSTRHGGFLHEAAEFDAGFFGISPREAAAIDPQQRLVLETAWEAFERAGIDPATLRGSRAGVFIGATAQDYGPRLHEPADGVEGYLLTGTTTSVASGRVAYSFGLEGPAVTVDTACSSSLVALHLAVQSLRSGECTMALAGGVTVMSTPGMFVEFSRQRGLSADGRCKAFAAGADGTGWAEGVGMLLVERLSDARRNGHQVLAVVRGSAVNQDGASNGLTAPNGPSQQRVVRQALAAAGLAPADVDAVEAHGTGTLLGDPIEAEALIAAYGQGRDGDRPLWLGSLKSNIGHTQAAAGVAGVIKMVMAMRHGVLPRTLHVDEPTPHVDWSASGVRLLTEAVEW…
PteA1_3		EPLAIVGMSCRLPGGVQSPEDLWELLSSGRDAMSGFPTDRGWDIDALYDPDPDRPGKTYSREGGFIQGADRFDAGLFGISPREALAMDPQQRLLLETAWEAFERAGIALASVRASRTGVFIGTNGQDYANGLRNAPEEIEGYALTGKAASVVSGRISYTFGLEGPAVTVDTACSSSLVALHLAAQALRSGECSMALVGGVTVMTTPDLFVEFSRQRGLSPDGRCKAFAAGADGTGWGEGVGLLLVERLSDARRNGHQVLALVRGSAVNQDGASNGLTAPNGPSQQRVIRQALASAGLTPADVDAVEAHGTGTRLGDPIEAQALLATYGQEHSDDRPVWLGSVKSNIGHTQAAAGVAGVIKMVLAMRHGVLPQTLHVDEPTAHVDWSAGAVRLLTEPVQW…
PteA1_4		PIAIVGMACRYPGGVQSPEDLWQLVFSGRDAVSGFPEGRGWDVEQLYDPNPDQWGTSYTREGGFLHDAADFDAEFFGISPREALAMDPQQRLLLETSWEAFERAGIDPATVRGSRTGVFAGVMYHDYGGRVHTSPPGLEGYLVNGSAGSIASGRVSYTFGLEGPAVTVDTACSSSLVALHLAAQALRSGECSMALVGGVTVMAGPSVFVEFSRQRGLSADGRCKAFGAGADGTGWAEGVGMLLVERLSDARRNGHKVLAVVRGTAVNQDGASNGLTAPNGPSQQRVIRQALANAGLSSDEVDAVEAHGTGTRLGDPIEAQALIATYGQERSEDRPLWLGSLKSNIGHSQAAAGVGGVIKMVMAMQHGVLPQTLHVDEPTPHVDWSAGAVQLLTEAVEWP…
PteA1_5		EAIAIVGMACRFPGDVRSPEDLWRLVASGGDAISGFPEDRGWDVENLYDPDPDRSGKSYVRHGGFLHEAAEFDPAFFGISPREALAMDPQQRLLLETSWEAFERAGIDPATVRGSRTGVFAGVMYHDYGGRVKTAPEGMDAYLGSGSAGSIASGRVSYTFGLEGPAVTVDTACSSSLVALHLATQALRSGECSMALVGGVTVMATPSTFVEFSRQRGLSADGRCKAFAAGADGTGWAEGAGMLLVERLSDARRNGHTVLAVVRGTAVNQDGASNGLTAPNGPSQQRVIRQALANAGVSSEQVDAVEAHGTGTKLGDPIEAQALIATYGQERPGDRPLWLGSLKSNIGHAQAAAGVGGVIKMVMAMRHGALPRTLHVDEPTPHVDWSAGDVRLLTEAMEW…
OlmA7_1		EPLAVVGMACRLPGGVDSPEQLWQMVMDGADGVSGFPDDRGWDLSSLFDSDPDRPGTTYTREGAFLRGAGDFDAGFFGISPREALTMDPQQRLLLETSWEALERAGIDPHTLRGSRTGVFVGGTAIEHTVKLMNSPTDQGYAITGGSASVMSGRVSYVLGLEGPALTVDTACSSSLVALHSAAQSLRQGDCSLALAGGVAVMATSSAFVTFARQRGLAADGRCKAFSDDADGIGWGEGAAVVLLERLADARRNGHPVLAVIRGSAVNQDGASNGLSAPNGPSQQRVIRQAVANAGLALADVDMVEAHGTGTSLGDPIEAQALLATYGQDRHDGRPLWLGSLKSNIAHTQAVSGVAGVIKTVLALRNGVLPKTLHVGKPSTQVDWSAGAVELLTEGREWP…
OlmA7_2		DPIVIVGMACRFPGGVRGPEDLWRLLVDSRDEMTDFPADRGWHGLAMNAFIEESGGARQGAFLAEAGDFDAAFFGISPREALAMDPQQRLLLETSWEALERAGFDPVGLRGSRTGVFVGGTPQEYTTVLMNSSEAGGGYALTGASGSVMSGRVAYALGLEGPAVTVDTACSSSLVSLHLAGQALRGGECDLALVGGVTVMATPGAFVEFSRQGGLAGDGRCKAFAAGADGTGWGEGVGMLAVQRLSDAVRDGRPVLAVVRGSAVNSDGASNGLTAPNGPSQQRVIRQALASAGLSAADVDMVEAHGTGTSLGDPIEAQALLATYGQDRPADRPLWLGSVKSNIGHTQYAAGVAGVIKSVLALRNGLLPKTLHVDEPTPEVDWSAGAVELLTEGREWPET…
PteA4_1		EPIAIVGMACRYPGGVASPEELWQLVASGGDGVSGFPTDRGWDLDTIYDPEPGRTGRTYVREGGFLYDAGEFDPAFFGISPREALVMDPQQRLLLQTSWEALERAGIDPVTARGTRAGVFVGTNGQDHAYLQRQGDSDSEAHLVTANTAAVVSGRISYALGLEGPAVTVDTACSSSLVALHLAAQALRRGECSLALAGGVTVMATPNTFIAFSAQRGLSPDGRCRAFSSTADGTGMSEGIGVLLLERLSDARRLGHEVLAVIRGSAVNQDGASNGLTAPNGPSQERVIRQALENARLTASQVDAVEAHGTATTLGDPIEAEALLATYGQEHSDDRPLWLGSIKSNIGHTQAAAGVAGVIKMVMAIRNGVLPQTLDVDEPTAQVDWSAGGVKLLTEAVAW…
PteA4_2		EPIAIVAMSCHLPGGVDSPEALWDLVTSGGDAISEFPSNRGWDVEALYDPDPDRPGKTYARDGGFLYGATDFDAGFFGISPREALAMDPQQRLMLETSWEAFERAGIAPAQLRGSRTGVFVGMAYQGYGADVRRTPEGVEGHRLVGGASSVVSGRVAYTFGLEGPAVTIDTACSSSLVALHLAMQSLRNGECTMALAGGVTVMAGPSVFVEFSRQRGLSPDGRCRAFGADADGTGWAEGVGMLLVERLSDARRNGHQVLAVVRGSAVNQDGASNGLTAPNGPAQQRVIHQSLASAGLAPRDVDAVEAHGTGTRLGDPIEAQALLATYGQGRDGDRPLWLGSLKSNIGHTQAAAGVAGVIKMVMAMRHGILPRTLHADEPTPHVDWSAGDVRLLTEAVDW…
PteA4_3		EPIAIVAMSCRLPGGVGSPEDLWQLVTSGGDVISGFPEDRGWNVEALYDPDPGTPGKTYARDGGFLYDAGDFDAALFGISPREALAMDPQQRLLLEASWEAFERAGIDPASLKGSRTGVFVGMSYQGYGAGLPQVPEGVEGHLLTGSAASVVSGRVAYSFGLEGPAVTVDTACSSSLVALHLAIQSLRNGESTMAVAGGVNVMAVPAAFVEFSRQRGLAPDGRCKAFGAGADGTGWAEGVGVVLVERLSDAVRNGHEILAVVRGSAVNQDGASNGLTAPNGPAQQRVIRQALASAGLTEADVDAVEAHGTGTALGDPIEAQALLATYGQERPEDRPLWLGSLKSNIGHAQAASGVAGVIKMVMAMRHGVLPRTLHADEPTPHVDWSAGAVRLLTEAVGW…
PteA4_4		EPIAIVGMACRYPGGVRSPEDLWHLVAAGGDAVGDFPADRGWDVEDIYDPDPDARGKTYARRGGFLYEAGEFDPGFFGISPREAVAMDPQQRLLLETTWETFERAGIDAESVRGSRTGVFVGSGYQDYAARAFNAIDDSEGFFGTGNSASIMSGRIAYTFGLEGPAVTVDTACSSSLVALHWAIQALRNGECSMALAGGVMVMSTPRAFVEFSRQRGLAPDGRCKAFGADADGTGWAEGVGMLLVERLSDARRNGHQVLAVVRGSAVNQDGASNGLTAPNGPAQQRVIRQALTSAGLTAADIDAVEAHGTGTRLGDPIEAQALLATYGQERPAGQPLWLGSLKSNIGHTQAAAGVAGVIKMVMAMRHGVLPQTLHVDEPTPHVDWSAGDVRLLTEAVAW…
OlmA1_2		DPIVIVGMGCRLPGGVRSPEDLWRFVAAGGDAISALPVDRGWEFAADFPGEGGFLADVAEFDAGFFGISPREALAMDPQQRLLLETSWEALERAGVDALKLRGSRTGVFVGASPSEYGPRLHETSDADGHVLTGTAPSVLSGRIAYVLGLEGPALTVDTACSSSLVALHLAAQALRGGECDLALAGGVTVMATSGMFAEFARQGGLAPDGRCKAFADGADGTGWGEGVGMLAVQRLSDAVRDGRPVLAVVRGSAVNSDGASNGLTAPNGPSQQRVIRQALASAGLSAADVDMVEAHGTGTSLGDPIEAQALLATYGQDRPDDRPLWLGSVKSNIGHTQAAAGVAGVIKSVLALRNGLLPKTLHVDEPTPEVDWSAGAVELLTEGREWPETDGPRRAGVS…
OlmA1_3		DPVVIVSAACRFPGGVTTPEELWQLVLDGGDAIGPFPADRGWDLDRLYDPDPGNPGTSYVREGGFLTDVADFDAAFFGISPREALAMDPQQRLLLETSWEALERAGIVPASLAGSRTGVFVGSNGQDYATLLGESEVEGHVLTGTASSVLSGRIAYTLGLEGPALTVDTACSSSLVALHLAVQALNAGECDLALAAGVTVMSSPEIFVEFSRQRGLSADGRCKAFGPDADGTGWGEGVGTVLLERLSDARRLGHDVLGVVRGTAVNQDGASNGLSAPNGPAQQRVIRQALADAGCVPSDVDAVEAHGTGTRLGDPIEAQALLATYGRDRPADRPLWLGSVKSNIGHTQAAAGMAGVLKTLSAMRHGQLPRTLHAARPTPKVDWTEGAVELLTETRPWPA…
OlmA1_4		DPVVIVAMACRFPGEATSPEKLWDLIAAGKDGIGDFPADRGWSVAADAAFSQTGGFLPDVAEFDAGFFGISPREALAMDPQQRLLLETSWEALERAGVDALKLRGSRTGVFVGAGSHDYGTLLTSLEGGQDYALTGAVGSVLSGRIAYVLGLEGPALTVDTACSSSLVALHLAAQALRGGECDVALAGGVAVMATPDAFDAFARQGGLAPDGRCKAFADGADGTGWGEGVGVLVLTRLSEARRRGHDVLAVVRGSAVNSDGASNGLTAPNGPSQQRVIRQALASAGLSAADVDMVEAHGTGTSLGDPIEAQALLATYGQDRPADRPLWLGSVKSNIGHTQAAAGVAGVIKSVLALRNGLLPATLHVDEPSREVDWSAGAVELLTEGREWPETDGPRRAG…
PteA2_2		EPIAIVGMSCRLPGGVRSPEDLWRLVASGRDGITRFPDNRGWDVDGLYDPDPERLGKTYARDGGFLHEAAEFDAGFFGISPREALAMDPQQRLLLEASWEAFERAGIDPATIRGSRTGVFTGLMYHDYGQGPRQLPEGVEGLLTTGGSGSVASGRVSYTFGLEGPAVTIDTACSSSLVALHLAVQSLRNGECTMALAGGVTVMAGPTVFVEFSRQRGLSPDGRCKAFAAGADGTGWGEGVGLLLVERLSDAERNGHRVLAVVRGSAVNQDGASNGLTAPNGPAQQRVIRQALASAGLKPADVDAVEAHGTGTTLGDPIEAQALLATYGQERPAGQPLWLGSLKSNIGHTQAAAGVAGVIKMVMAMRHGVLPQTLHVDEPTPHVDWSAGDVRLLTEAVAW…
AveA3_1		EPIAIVGMACRFPGGVCSPEELWELVASGGDAIGEFPAGRGWDLEGLFDSDPDRSGTSYARYGGFLYEAGEFDADFFGISPREALAMDPQQRLLLETSWEAFERAGIDPLSMRGSRTGVFAGVMYHDYGSRLGTIPEGFEGYIGNGSGGAVASGRVAYTLGLEGPAVSVDTACSSSLVALHLACQSLRSGECTLALAGGVTVMSTPHLFVEFSRQRGLSVDGRCKSFAGGADGTGMGEGVGMLLVERLSDAVRLGHRVLAVLRGSAVNQDGASNGLTAPNGPAQERVIRQALANAGLSVADVDVVEGHGTGTTLGDPIEAQALLATYGQRAGNRPLWLGSVKSNIGHAQAAAGVGGVIKMVMALREGVLPRTLHVDEPSPQVDWSAGAVRLLTEAVPWP…
AveA3_2		EPVAIIGMACRYPGGVTSAEELWELLASGRDTVGEFPTDRGWDLEALFDPEPGRPGTSYTRCGSFLYDAGEFDAGFFGISPREALAMDPQQRLLLEASWEAMEQAGIDPTTVRGSQTGVFAGLIPQAYGPRLHENAAADTEGYVLTGTSGSVASGRISYTFGFEGPAVSVDTACSSSLVALHLACQALRAGECSMALAGGVTVMSSPGAFVEFSRQRGLAADGHCKAFSAAADGTGWGEGVGMLLVERLSDARRNGHRVLAVVRGSAVNQDGASNGLTAPNGPSQQRVIRQALANAGLSAGDVDAVEAHGTGTTLGDPIEAQALLATYGQDRAGEGPLWLGSVKSNVGHTQAAAGVAGVIKMVMALRNGLLPRTLHVDEPSPHVDWSAGAVQLLTETVP…
AveA3_3		EPIAIVGMACRFPGGVCSPEELWELVASGGDAIGEFPAGRGWDLEGLFDSDPDRSGTSYARYGGFLYEAGEFDADFFGISPREALAMDPQQRLLLETSWEAFERAGIDPLSMRGSRTGVFAGVMYHDYAARLHHVPEGFEGLIANGSAGSVATGRVAYSFGLEGPAVTVDTACSSSLVALHWAAQALRAGECSMALAGGVTVMSSPGTFVEFSRQRGLAADGRCKAYSAAADGTGWAEGVGMLLVERLSDARRNGHRVLAVVRGSAVNQDGASNGLTAPNGPSQQRVIRQALANAGLTPADVDAVEGHGTGTTLGDPIEAQALLAAYGQHRPHHRPLWLGSLKSNIGHAQAAAGVGGVIKMVMALRNGLLPQTLHVDEPTPQVDWSTGAVQLLTQPVPW…
AveA4_1		EPIAIVGMACRFPGGVESAEDFWELIASGRDAVGEFPVDRGWDVEAFYDPEPGRAGSSYTRRGGFLEGAAEFDAGFFGISPREALAMDPQQRLMLEVSWEALERAGIDPATLRGSRTGVFAGLMSQDYATRLLSVPDDLAGYLGNGNAGSILSGRVAYTFGFEGPAVTVDTACSSSLVALHLACQSLRTGESSFALAGGVTVMSTPGMFVEFSRQRGLSPDGRCKAYASAADGTGMSEGVGILLLERLSEAERRGHRVLAVVRGSAVNQDGASNGLTAPNGPSQQRVIRQALACAGLSVADVDVVEGHGTGTTLGDPIEAQALLATYGQRAGDTPVWLGSVKSNIGHAQAAAGVAGVIKMVMALRAGVLPRTLHVDEPSSQVDWSSGSVRVLADEVEWP…
AveA4_2		EPIAIVGMACRFPGGVESAEDLWELVASGRDAVGEFPVDRGWDVEAFYDPEPGRAGSSYTRRGGFLEGAAEFDAGFFGISPREALAMDPQQRLMLEVSWEALERAGIDPATLRGSTTGVFAGMCSQDYADLVRRATEDLEGYAMTGLSSSVTSGRVAYTLGLEGPAVTVDTACSSSLVALHLACQALRSGECSLALAGGVTVMSTPGAFVEFSRQRGLSPDGRCKAYGSGADGVGWAEGVGVLLVERLSEAERRGHRVLAVVRGSAVNQDGASNGLTAPNGPSQQRVIRQALACAGLSVADVDVVEGHGTGTTLGDPIEAQALLATYGQGRSGERPVWLGSVKSNIGHAQAAAGVAGVIKMVMALRAGVLPRTLHVDEPSSQVDWSSGSVRVLADEVEW…
AveA4_3		EPIAIVGMACRFPGGVESAEDFWELIASGRDAVGEFPVDRGWDVEAFYDPEPGRAGTSYTRCGGFLQGAAEFDAGFFGISPREALAMDPQQRLMLEVSWEALERAGIDPATLHGSTTGVFAGVSQQDYAELLRRGTQDHEGYALTGVSNSVVSGRLSYTFGFEGPAVTVDTACSSSLVALHLACQALRSGECSLALAGGVTVMSTPGAFVEFSRQRGLSPDGRCKAYGSGADGVGWAEGVGVLLVERLSEAERRGHRVLAVVRGSAVNQDGASNGLTAPNGPSQQRVIRQALACAGLSVADVDVVEGHGTGTTLGDPIEAQALLATYGQGRSGERPVWLGSVKSNIGHAQAAAGVAGVIKMVMALNHELLPTSLHIDEPSPHIDWSSGGVRLLTEPVPW…
PteA5_1		DPIAIVGMACRYPGGVRSPEDLWHLVAAGGDAVGDFPADRGWDVEGIYDPDPDARGKTYARRGGFLYEAGEFDPGFFGISPREAVAMDPQQRLLLETTWETFERAGIDAESVRGSRTGVFVGSGYQDYVNLLVGVGGESDGHLGTGNSASVMSGRIAYTFGLEGPAVTVDTACSSSLVALHWAIQALRNGECSMALAGGVQVMTTPTAFVEFSRQRGLAPDGRCKAFGAGADGTGWAEGVGMLLVERLSDAVRNGHEVLAVVRGSAVNQDGASNGLTAPNGPAQQRVIRQALASAGLSPAQIDVVEAHGTGTTLGDPIEAQALLATYGRERTEDRPLWLGSLKSNIGHSQAAAGVGGIIKMVMAMRHGVLPQTLHVDEPTPHVDWSAGAVRLLTEAVEW…
PteA5_2		EPIAIIGMACRYPGGVRSPEDLWELVASGRDAISRFPGNRGWDVEALYHPDPDHPGTTYTTQGGFLHDADEFDPAVFGISPREAVAMDPQQRLLLDTTWEAFERARIAPHAMRSTTTGVFVGSGYQDYTGRPLKVPDGVEGYIPSGNAASVISGRLSYTFGLQGPSVTVDTACSSSLTALHLAMQALRGGECSMALAGGVMVMAGPSAFTMSSRQRALSADGRCKAFSSSADGTGFAEGVGLVLLERLSDARRNGHEVLAVVRGSAVNQDGASNGLTAPSGKAQQQVIRQALANARLAPDEVDAVEAHGTGTRLGDPIEAQALLATYGKERSEGRPLWLGSLKSNIGHTQAAAGVGGVIKMVMAIRNGILPQTLHVDEPTPHVDWAGGNVRLLTEQTAW…
AveA1_3		EPIAIVGMACRFPGGVTSADDFWDLISSEQDAIGGFPTDRGWDLDTLYDPDPDHPGTCYTRNGGFLYDAGHFDAEFFGISPREALAMDPQQRLLLETAWETIEHAGINPHTLHGTPTGVFTGTNGQDYALRVHNAGQSTDGFALTGTAGSVISGRISYTFGFEGPAVSVDTACSSSLVALHLACQALRAGECSMALAGGVTVMSSPGAFVEFSRQRGLAADGHCKAFSAAADGTGWGEGVGMLLVERLSDAHRNGHRVLAVVRGSAVNQDGASNGLTAPNGPSQQRVIRQALANAGLSAGDVDAVEAHGTGTTLGDPIEAQALLATYGQDRAGEGPLWLGSVKSNVGHTQAAAGVAGVIKMVMALRHGLLPRTLHVDEPSPHVDWSAGAVQLLTETVPW…
OlmA2_2		DPIAIVGMACRYPGGVRGPEDLWDLVHCGRDGVGDFPTDRGWDLPALRRLAPDLAMKGGFLPDAADFDAAFFGISPREATAMDPQQRLLLEVSWQALEGAGLDPAALRGSRTGVFAGAAGSDYGVVLEGAPEADGYLTTGTAASVISGRIAYTLGLHGPAVTVDTACSSSLVALHMAVGALHQGECDLALATGVSVISTPGAFVDFARQSGLAADGRCKAFAASADGTNWAEGVGVLVVERLSDARRNGHRVLATVRGSAVNSDGASNGLSAPNGGAQQRVIRQALAAAGLSADDVDAVEAHGTGTTLGDPIEAQAVLATYGRDRPAGQPLWLGSLKSNIGHSGAAAGVGGVIKMVQALRHGVLPRTLHVDEPTPEVDWSAGTVGLLTENREWPHTGKP…
OlmA2_3		DPIAIVAMACRYPGDVASAEDLWRAVRDEADLITPFPTDRGWPLGRLVDAADPDRPGTSYVGHGGFLHGAGDFDPGFFGISPREAQAMDPQHRLLLESSWEALERAGIAPRSLRGSRTGVYVGLTDQAYGTRLRGSTDGMEGYLVSASANVASGRISYSLGFQGPALTVDTACSSSLVALHLAAQALRDGECDLAIAGGATVMPDPTSFVAFSRQRGLAADGRCKPFAAAADGFSLGEGAGVLLVERLSDARRLGHPVLAVVRGSAVNQDGASNGLTAPNGPAQERVIRQALVNAALPASAVDVVEAHGTGTTLGDPIEAQALLATYGQDRPAGRPLRLGSVKSNIGHSQAAAGVAGVIKMVQAMRHGLMPRTLHVDAPSPHVDWSSGAVELLDRAQEW…
OlmA6_1		EPLAIVGIGCRYPGGVRDTEDLWRLITEGRDAMSGFPTDRGWDRWDIPTARTGAFLHDAGDFDPAFFRISPREAMAMDPQQRLLLETSWEALERAGIDPATLKGSRTGVFIGGAPQEYGALVMNSAEGAGGYALTGAPGSVLSGRISYVLGLEGPAVTVDTACSSSLVALHLAVKSLRTGECDLALAGGVLVLVTPSIFAEFSATGGSAGDGRCKAFAASADGTGWGEGAGVLAVQRLTDARRDGHPVLAVIRGSAVNQDGASNGLSAPNGPSQQRVIRQALANAGLSAADVDMVEAHGTGTTLGDPIEAEALLATYGQDRPADRPLWLGTLKSNIGHTQAAAGVSGVIKAVLSLQHGLLPKTLHVDEPTPQVDWSAGAVELLTQAREWPETDGPRRAG…
OlmA6_2		EPLAIVGMACRYPGGVRDADDLWRLIVEGRDELSDFPTDRGWDRWGAPAVGQAGFLHEAGEFDAAFFGISPREAASMDPQQRLLLETSWEAVEQAGIDPWSLRGSSTGVFVGGGPQDYPAVLMGSAEAGGGYGMTGALGSVMSGRVSYVLGLEGPAVTVDTACSSSLVALHLAAQSLNNGECELALAGGVTIMATPGAFAEFDTLGGMAGDGRCKAFAASADGTGWGEGVGMVVVERLSDARRNGHEVLAVIRGSAINQDGASNGLSAPNGPSQQRVIRQALANAGLSAADVDMVEAHGTGTTLGDPIEAQALLATYGQDRPADRPLWLGSVKSNFGHTGAAAGVAGVIKAVLALRNGLLPKTLHVDEPTPQVDWSAGAVELLTQAREWPDAERPRRAG…
OlmA6_3		EPLAIVGMACRYSGGVSSPEDLWQVVVENKDGMSDFPSYRGWDRWNLASLRRAGFLHEAGDFDAGFFGISPREAMAMDPQQRLLLEASWEAVERTGIDPHSLRGSDTGVFVGGTAVEYGALLMNSPASQGYAVTGSSGSVMSGRISYTLGLEGPAVTVDTACSSSLVALHLAAQALRGGECSLALTGGVGLMATPGAFAEFDTLGGLSVDGRTKAFAAAADGIGWGEGVGMVVVERLSDARRNGHEVLAVIRGSAINQDGASNGLSAPNGPSQQRVIRQAVANAGLALADVDMVEAHGTGTTLGDPIEAQALLATYGQERPADRPLWLGSVKSNIGHTGAAAGVAGVIKSVLALRNGLLPKTLNVDEPTPKVDWSAGAVELLTQAREWPQGERPRRAGV…
OlmA5		EPIAIVGMACRFPGGAQTPEDLWHMVSEGVDAISGFPDDRGWDLDRLYRTDAEESGASTTLEGGFLHGAGEFDADFFGISPREAIATDPQQRLLLETSWEALERAGVDPRSLRGSVTGVYFGGTGGDFAGLLAASPQALDGYMLTGTSSSVLSGRVSYVLGLEGPAVTVDTACSSSLVSMHLAVQALRKDEISLALAGGVSVLATPGAFPEFSRQGGLASDGRCKAFSSDADGTGWGEGVGVLVLERLSDARRAGHPVLAVVRETGINQDGASNGLTAPSGPAQRRLILRTLDDAGLATADIDVVEAHGTGTKLGDPIEARALLATYGQDRPADRPLWLGSIKSNIGHTQYAAGVSGVIKTVMALRHGVMPKTLHVDEPTPHVDWSSGAVRLLTENRPW…
MonA2_1		DPVAIVAMSCRYPGGAGTPEDLWRLVADGADAIGDFPTDRGWDLARLFHPDPDRSGTSCTRQGGFLYDAADFDAEFFDISPREALAVDPQQRLLLECAWEAFERAGLDPRALKGSPTGVFVGMTGQDYGPRLHEPSQATDGYLLTGSTPSVASGRLSFSFGLEGPALTVDTACSSSLVTLHLAAQALRRGECDLALAGGATVLATPGMFTEFSRQRGLAPDGRCKPFAAGADGTGWAEGVGLVLLERLSEARRKGHAVLAVIRGSAINQDGASNGLTAPNGPSQQRVIRAALAAARLTADEVDVVEAHGTGTTLGDPIEAQALLATYGQGRSAERPLWLGSVKSNIGHTQAAAGVAGVIKMVMAMRHDLLPATLHVDEPSGHVDWSTGAVRLLTEPVVW…
MonA2_2		EPVALVGMACRFPGGVASPEDLWDLVAAGKDAIEDFPTDRGWDLEALYDPDPAAYGTSYVRHGGFVDDAGSFDADFFGISPREALAMDPQQRLMLETSWELFERAGIEPVSLKGSRTGVYAGVSSEDYMSQLPRIPEGFEGHATTGSLTSVISGRVAYNYGLEGPAVTVDTACSASLVAIHLASQALRQRECDLALAGGVLVLSSPLMFTEFCRQRGLAPDGRCKPFAAAADGTGFSEGIGLLLLERLSDARRNGHKVLAVIRGSAVNQDGASNGLTAPNDAAQEQVIRAALDNARLTPSEVDAVEAHGTGTKLGDPIEAGALLATYGQHRARPLLLGSLKSNIGHTHATAGVAGVIKTVMAIRNGLLPATLHVEELSPHVDWDAGAVEVVTEPTPWPE…
MonA3_1		EPVAVVEAACRYPGGIRTPEDLWDLVAAGGNALGAFPDNRGWDLRRLFHPDPDHPGTTYAREGGFLHDADLFDPEFFGISPREAAVLDPQQRLLLECAWEALERAGIDPRSLQGSRTGVYAGAALPGFGTPHIDPAAEGHLVTGSAPSVLSGRLAYTFGLEGPAVTIDTACSSSLVAVHLAAHALRQRECDLALAGGVTVMTTPYVFTEFSRQRGLAADGRCKPFAAAADGTAFSEGAGLLVLERLSDARRAGHRVLAVIRGSAVNQDGASNGLTAPNGPAQQRVIRAALAGARLSPAEVDAVEAHGTGTRLGDPIEADALLATYGQERHGGRPLWLGSVKSNIGHTQGAAGAAGLIKMVQALRHETLPATLYADEPTPHADWESGAVRLLSAPVAWPR…
MonA3_2		DPIAIVGMACRYPGGVTSPEQLWQLVATGTDAIGPFPEDRGWDTAGLFDPDPDQVGHSYTREGGFLYDAARFDAGFFGISPREAAATDPQQRLLLETAWQAFEHAGIDPAALRGTPCGVITGIMYDDYGSRFLARKPDGFEGRIMTGSTPSVASGRVAYTFGLEGPAITVDTACSSSLVAMHLAAQALRQGECELALAGGVTVMATPNTFVEFSRQRGLAPDGRCKPFAAAADGTGWGEGAGLVVLERLSDARRKGHRVLALLRGSAVNQDGASNGMTAPNGPSQERVIRTALAGAGRGPEDIDVVEAHGTGTTLGDPIEAQALLATYGQGRPEDRPLWLGSVKSNIGHTQAAAGVAGVIKMVMALRHEQLPTTLHADEPTPHVQWDGGGVRLLTEPVP…
MonA4_1		EPIAIVSMACRFPGDTRTPEALWDLVAEGGDAIDDFPTNRGWDLESLYHPDPDHPGTSYVRRGGFLYDAPAFDASFFGISPREALAMDPQQRVLMETAWQLLERAGIDPASLKLSATGVYIGAGVLGFGGAQPDKTVEGHLLTGSALSVLSGRISFTLGLEGPSVSVDTACSSSLVSMHLAAQALRQGECDLALAGGVTVMSTPGAFTEFSRQGALSPDGRSKAFAASADGTGFSEGAGLLLLERLSDARRNGHKVLAVIRGSAVNQDGASNGLTAPNGPSQERVIRAALANAGLGAAEVDAVEAHGTGTKLGDPIEAGALLATYGRDRDEDRPLWLGSVKSNIGHPQGAAGVAGVIKMVMALQRELLPATLYVDEPTPHVDWSSGSVRLLTEPVPWTR…
MonA4_2		DPVAIVAMTCRFPGGVASPDDLWDLLDARKDAMGAFPTDRGWDLERLFHPDPDHPGTSYTDQGGFLPDAGDFDAAFFGINPREALAMDPQQRLLLEASWEVLERAGIDPTTLKGTPTGTYVGLMYHDYAKSFPTADAQLEGYSYLASTGSMVSGRVAYTLGLEGPAVTVDTACSSSLVSIHLATQALRHGECDLALAGGVTVMADPDMFAGFSRQRGLSPDGRCKAYAAAADGVGFSEGVGVLLLERLSDARRHGRRVLGVVRGSAVNQDGASNGLTAPNGPSQERVIRQALASGGLSSVDVDVVEGHGTGTTLGDPIEAQALLATYGQGRPEDRPLWLGSVKSNIGHTQAAAGVAGVIKMVMAMRHGVVPASLHVDVPSPHVEWDSGAVRLAVESVPW…
MonA5_1		EPVAVVGMACRFPGGIETPEGLWELVAAGDDAIEPFPTDRGWDLEGIYHPDPDHPGTCYVREGGFLAAPDRFDSDFFGFSPREALASSPQLRLLLETSWEALERAGINPASLKGSPTGVYVGAATTGNQTQGDPGGKATEGYAGTAPSVLSGRLSFTLGLEGPAVTVETACSSSLVAMHLAANALRQGECDLALAGGVTVMSTPEVFTGFSRQRGLAPDGRCKPFAAAADGTGWGEGAGLILLERLSDARRKGHKVLAVIRGSAINQDGASNGFTAPNGPSQRRVIRQALSSAHLSTSEIDVVEAHGTGTRLGDPIEAEALIATYGKEREDDRPLWLGSVKSNIGHTQAAAGVAGVIKMVMALQRELLPATLNVDEPTPHVQWEGGGVRLLTEPVPWSR…
MonA5_2		EPVAIVAMACKYPGGATSPEGLWDLVAEGVDAVGAFPTGRGWDLERLFHPDPDHPGTSYADEGAFLPDAGDFDAAFFGINPREALAMDPQQRLLLEASWEVLERAGIDPTTLKGTPTGTYVGVMYHDYAAGLAQDAQLEGYSMLAGSGSVVSGRVAYTLGLEGPAVTVDTACSSSLVSIHLAAQALRQGECTLALAGGVTVMATPEVFTGFSRQRGLAPDGRCKPFAAAADGTGWGEGVGVLLLERLSDARRHGRRVLGVVRGSAVNQDGASNGLTAPNGPSQERVIRQALASGGLSSVDVDVVEGHGTGTTLGDPIEAQALLATYGQGRPVDRPLWLGSVKSNIGHTQAAAGVAGVIKMVMAMRHGVVPASLHVDVPSPHVEWDSGAVRLAVESVPWP…
MonA6		EPIAIVAMACRYPGGVASPEQLWDLVASRGDAIEEFPADRGWDVAGLYHPDPDHPGTTYVREAGFLRDAARFDADFFGINPREALAADPQQRVLLEVSWELFERAGIDPATLKDTLTGVYAGVSSQDHMSGSRVPPEVEGYATTGTLSSVISGRIAYTFGLEGPAVTLDTACSASLVAIHLACQALRQGDCGLAVAGGVTVLSTPTAFVEFSRQRGLAPDGRCKPFAEAADGTGFSEGVGLILLERLSDARRNGHQVLGVVRGSAVNQDGASNGLTAPNDVAQERVIRQALTNARVTPDAVDAVEAHGTGTTLGDPIEGNALLATYGKDRPADRPLWLGSVKSNIGHTQAAAGVAGVIKMVMAMRHGELPASLHIDRPTPHVDWEGGGVRLLTDPVPWP…
MonA7		EPVAVIGMACRLPGGVRSPEEFWELVSTGGDAVAPLPGNRNWDLDSLYDPDPESTGTSYVREGGFVYDAGDFDPTFFGIGPTEAAAMAPQQRLALETAWEAIERAGIDPLSLRSSDTSTFIGCDGLDYALGASEVPEGTAGYFTIGNSGSVTSGRVAYTLGLEGPAVTVDTACSSSLVSLHLATQALRTQECSLALAGGTYVMSSPAPLIGFSELRGLAPDGRCKPFSASSDGMGMAEGTGVVLLERLSDARRKGHKVLAVIRGSAINQDGASNGLTAPNGPAQERVIRAALANARLAPEDIDAVEAHGTGTTLGDPIEAGALISAYGRERPEDRPLWVGAVKSNIGHTQIAAGVAGVIKMVLALRHDLLPAILHVDAPSPHVEWDGSGLRLLTDPVKW…
MonA8_1		EPVAIVGMACRYPGGARSAEDLWELVRDGGDAVAGFPDDRGWDLESLYHPDPEHPATSYVRDGAFLYDAGHFDAEFFGISPREATAMDPQQRLLLETAWEAIEHAGMNPHALKGSDTGVFTGVSAHDYLTLISQTASDVEGYIGTGNLGSVVSGRISYTVGLEGPAVTVDTACSSSLVAIHLASQALRQGECSLALAGGSTVMATPGSFTEFSRQRGLAPDGRCKPFAAAADGTGWGEGAGVVALELLSEARRRGHKVLAVIRGSATNQDGTSNGLAAPNGPSQERVIRAALANARLSAEDIDAVEAHGTGTTLGDPIEAQALIATYGQGRPEDRPLWLGSVKSNIGHTQAAAGVAGVIKMVMAMRNGLLPTSLHIDAPSPHVQWEQGSVRLLSEPVDW…
MonA8_2		EPIAIVGMACRYPGDVRSAEELWDLVAAGKDAMGAFPDDRGWDLETLYDPDPESRGTSYVREGGFLYDAGDFDAGFFGISPREAVAMDPQQRLLLETAWEAIERAGLDRETLKGSDAGVFTGLTIFDYLALVGEQPTEVEGYIGTGNLGCVASGRVSYVLGLEGPAMTIDTGCSSSLVAIHQAAHALRQGECSLALAGGATVMATPGSFVEFSLQRGLAKDGRCKPFAAAADGTGWAEGVGLVVLERLSEARRNGHNVLAVIRGSAINQDGTSNGLTAPNGQAQQRVIRQALANARLSAEDVDAVEAHGTGTMLGDPIEASALVATYGKERPADRPLWLGSIKSNIGHAQASAGVAGVIKMVMALRNEQLPASLHIDAPTPHVDWDGSGVRLLSEPVSW…
TylG1_2		EPIAVVGMGCRFPGGVGSPEALWRLVVEGVDAVSPFPGDRGWDVEGLYDPEPGVAGKSYVREGGFLHDAAEFDAEFFGISPREAVAMDPQQRLLLETSWEAIERAGIDPHSLHGSRTGVYAGVMPQEYGPRLAEGAEGSDGYLLTGTSGSVVSGRVAYTLGLEGPAVTVDTACSSSLVALHLAVQALRGGECDMALAGGVTVMAGPGMFVEFSRQRGLAADGRCKAFADGADGTAWAEGAGVVLVERLSDARRLGHPVLAVVCGSAVNQDGASNGLTAPSGPSQERVIRQALGNARLTVADVDVVEAHGTGTRLGDPIEAQALLGTYGRDRDGGRPVWLGSLKSNIGHAQAAAGVAGVIKMVLAMRYGWLPRTLHVDEPSRHVDWSAGGVWLLTEAREW…
TylG1_3		DPVVIVGMACRFPGGAGTPEALWKLVTEERDVIGAAPTDRGWDLDSVYDPEPGVAGKTYVREGGFLHDAAEFDAEFFGISPREAVAMDPQQRLLLETSWEAIERAGIDPHSLHGSRTGVYVGLTHQEYASRLHEAPEEYEGYLLTGKSASVVSGRISYTLGLEGPSLSIDTACSSSLVALHNAAQALRGGECDMALAGGVTVMAAPGLFVEFSRQRGLAADGRCKAFADGADGTAWAEGAGVVLVERLSDARRLGHPVLAVVCGSAVNQDGASNGLTAPSGPSQERVIRQALANARLTVADVDVVEAHGTGTRLGDPIEAQALLGTYGRDRDAECPVWLGSLKSNIGHAQAAAGVAGVIKMVLAMRYGWLPRTLHVDEPSRHVDWSAGGVRLLTEAREW…
TylG3_1		EPIAVVGMGCRFPGGVGSPEALWRLVVEGVDAVSPFPGDRGWDVEGLYDPEPGVAGKSYVREGGFLHDAAEFDAEFFGISPREAVAMDPQQRLLLETSWEAIERAGIDPHSLHGSRTGVYAGVMYHDYGTGQTSATDTSGYSGTGTSGSVVSGRVAYTLGLEGPAVTVDTACSSSLVALHLAVQALRGGECDMALAGGVTVMAGPGMFVEFSRQRGLAADGRCKAFADGADGTAWAEGAGVVLVERLSDARRLGHPVLAVVCGSAVNQDGASNGLTAPSGPSQERVIRQALANARLTVADVDVVEAHGTGTRLGDPIEAQALLGTYGRDRDGGRPVWLGSLKSNIGHAQAAAGVAGVIKMVLAMRYGWLPRTLHVDEPSRHVDWSAGGVWLLTEAREWP…
TylG3_2		EPIAIVSMACRMPGGVSTPEELWRLLRDGKDAIGPFPANRGWDLENLYDPDPDADGRTYVREGGFLHEAPDFDPSFFGISPREALAMDPQQRLLLETSWEALERAGIDPARLRGSRTGVFVGTNGQHYMPLLQNGGDSFDGYLGTGNSASVMSGRLSYVFGLEGPAVTVDTACSASLVALHLAVQAMRRGECDMALVGGATVMSTPEMLVEFSRQRVISANGRSRAFAAGADGVALGEGVGVLLVERLSDAERNGHPVLAVVRGSAVNQDGASNGLTAPNGPSQQRVIRQALADAGLRPEDIDAVEAHGTGTELGDPIEAEALLATYGRTRTADRPLWLGSLKSNIGHTQAAAGVAGVIKMVLALGNETLPRTLHVDEPTPRVDWSSGAVSLLTEPVDW…
TylG4		EPIAVVGMACRYPGGANTPEQFWELLDTGTDAAAPMPSDRGWDTHGLYDPDPAAAGRTYCREGGFLHDAGDFDADFFGISPREAVAMDPQQRLLLETSWEAIEAAGIDPRGLRGSRTGVYVGAWDSGYTGQAHAPSAELEADLLTGGVVSFTSGRIAYTLGLEGPALTVDTACSSSLVALHNAAQALRRGECDLALAGGVTVMATPAVFVQFARQRGLAPDGRCKAFADAADGFGPAEGVGMVLVERLSDARRLGHPVLAVVCGSAVNQDGASNGLTAPSGPSQERVIRQALGNARLTVADVDVVEAHGTGTRLGDPIEAQALLGTYGRDRDGGRPVWLGSLKSNIGHAQAAAGVAGVIKMVLAMRYGWLPRTLHVDEPSRHVDWSAGGVRLLTEAREW…
TylG5		EPIAVVGMACRYPGGVTGPEELWELVAGGRDAIGPFPVDRGWDVASVYDPDPESKGTTYCREGGFLEGAGDFDAAFFGISPREALVMDPQQRLLLEVSWEALERAGIDPSSLRGSRGGVYVGAAHGSYASDPRLVPEGSEGYLLTGSADAVMSGRISYALGLEGPSMTVETACSSSLVALHLAVRALRHGECGLALAGGVAVMADPAAFVEFSRQKGLAADGRCKAFSAAADGTGWAEGVGVLVLERLSDARRAGHTVLGLVTGTAVNQDGASNGLTAPNGPAQQRVIAEALADAGLSPEDVDAVEAHGTGTRLGDPIEAGALLAASGRNRSGDHPLWLGSLKSNIGHAQAAAGVGGVIKMLQALRHGLLPRTLHADEPTPHADWSSGRVRLLTSEVPW…
NanA1_2		DPVAVVAVSCRYPGGVESGEALWRLVDEGVDAVGEFPGDRGWDLAELFGRAPDGSGGSATGRGGFLYGAGDFDAEFFGISPREALAMDPQQRILLELSWELLERAGIPPASLAGSATGVYVGATAVDYGPRLHEATAELDGHLLTGSTPSVASGRVAYALGLEGPALTVDTACSSSLVAMHLAAQALRQGECDLALAGGVTVMATPGMFTSFSRQRGLAPDGRCKPFAAAADGTGWSEGAGLVLLERLSDARRNGHQVLAVIRGSAVNQDGASNGLSAPNGPSQQRVIRQALANARLEPADVDAVEAHGTGTTLGDPIEAQALLATYGGQRTDDRPLWLGSIKSNIGHTQAAAGVAGVIKMVMALRHGRLPASLHIDAPSPHIDWSDGTVRLLSEPVDW…
NanA2		EPVAVVGMACRFPGGVRSPEDLRRLVLSGGDAIGDFPTDRGWDLDGLFHPDPAHFGTSYVSQGGFLYDVDRFDAGFFGISPREALAMDPQQRLLLELSWEALESAGVVPGALRASRTGVYVGVSSEDYISGLPQIPEGFEGYATTGSLTSVISGRVAYTFGFEGPAVTVDTACSSSMVAIHLAGQALRQGECSLALAGGVTVLSTPLMFTEFCRQRALTPDARCKPFAAAADGTGFSEGAGLLLLERLSDARRNGHEVLAVLRGSAINQDGASNGLTAPNDVAQESVIRDALARAGLSGADVDMVEAHGTGTRLGDPIEAEALIATYGADRPADRPLYLGSIKSNIGHTHAAAGVAGAINTVMALRDGKLARTLHIDEPTRHVDWSAGTVRLLTDPYDW…
NanA3_1		EPVAIVAMACRYPGDVASPEDLWDLVAARRHAMTAFPDNRGWDLERLFHPDPDHPGTSYAREGGFLHDADLFDPEFFGISPREAAAVDPQQRLLLEVAWEALERAGIAPGSLKGAPVGVYAGTALPGFGTPHIDRAAEGYLVTGNAPSVLSGRVAYTLGLEGPAVTVDTACSSSLVAMHLAAQALRQGECELALAGGVTVMTTPYVFTEFARQRGLAADSRCKAFSKGADGTAFAEGAGLLVLERLSDAQRNGHQVLAVMRGSAINQDGASNGLTAPNGLAQQRVIRQALAGARLSPADVDVVEAHGTGTTLGDPIEAQALLATYGQERPEGRPLWLGAIKPNLGHTQGAAGVAGVIKMVMALRNASLPALLHADRPTSVVDWDGGAVRLLAEPVAWPA…
NanA3_2		DPVVIVGMACHYPGDVHSPDELWRLVADGVDAIGPFPEDRGWDVAGLYDPDPERTGKSYTREGGFLPEAALFDAEFFGISPREALATDPQQRLLLETAWQAFEHARIDPAALRGSRTAVVTGIMYDDYGARFLGRIPEGYEGQIMTGSTPSVASGRVAYTFGLEGPTLTVDTACSSSLVAMHLAAQALRQGECDLALAGGVTVMATPNTFIEFSRQRGLAPDGRCKPFAAAADGTGWSEGAGLLVLERLSDARRNGHRVLAVLRGSAVNQDGASNGLTAPNGPSQQRVIGQALAAAGVDPAGVDVVEAHGTGTMLGDPIEAQALLATYGRNRPAEQPLWLGSIKSNIGHTQAAAGAAGIIKMVMALRHGRLPATLHVDEPSPHVDWASGSVRLLTEATD…
NanA4_1		EPIAITSMACRYPGGVTSPETLWELVDSRTDAIGSFPANRGWNLASLYHPDPDHSGTSYVRDGGFVHDADEFDASFFNISPREALAMDPQQRLLLETAWELLERAHIDPTALKGTPTGVYTGCGVPGFGTPHIERSAEGFLLTGNALSVVSGRIAFTLGLEGPAVTLDTACSSSLVAMHLAVQALRQGECDLALAGGVTVMSTPNVIVEFSRQRGLSPDGRCKPFATAADGTGFSEGAGLVLLERLSDAERNGHQVLAVIRGTAVNQDGASNGLSAPNGPSQQRVIRQALANAGLATVEVDAVEAHGTGTTLGDPIEAEALLATYGQERPEDRPLWLGSIKSNIGHTQGAAGVAGVIKMVMAMRHASLPATLHVDEPTSHVDWDRGTVRLLTEPVDWPT…
NanA4_2		EPIAVVAMACRFPGDVTTPEGLWDLVAAGENIRGPFPTNRGWDLANLFHPDPEHPGTTYASQGAFIYDADGFDAAFFGINPREALAIDPQQRLILETAWEALERAGIDPHTLKESLTGVYTGVIYHDYAAGLPASDPRLDGYTMLSSIGSIISGRVAYTLGLQGPAVTVDTACSSSLVAMHLAAQALRQGECDLALAGGVTVMATPDPFTGFSRQRGLAPDGRCKPFAAAADGTSLSEGAGLVVLERLSDARRNGHQVLAVLRGSAINQDGASNGLTAPNGPSQQRVIGQALANAGLGPADIDAVEAHGTGTTLGDPIEAQALLATYGQHRADDRPLWLGSVKSNIGHTQAASGVVGVIKMIMAMRHGRLPASLHIDEPSPHIDWTSGNVQLLTEAIDW…
NanA5_1		EPIAITAMTCRFPGGVDSPEALWDLVASGGDVIGPFPADRGWDLEGLYHPDPDHPGTTYTREGGFLRDADTFDSGFFEISPREALVMDPQQRKLLEVTWELFERAGLDATSLRGSRTGVFIGAATMGSGTPSGPARKESEGYVGVAPSMLSGRLSYTFGLEGPSLTVETACSASLVAMHQGIHALRQGECGLAVVGGVTIMSSPAVFIGFARQRGLAPNGRCKPFAAGADGTGWGEGAGLVLLERLSDARRNGHQVLAVIRGSAVNQDGASNGFSAPNGPSQQRVIRQALLNARLSSAEVDAVEAHGTGTRLGDPIEADALHATYGQRRPADRPLLLGSVKSNIGHPQAAAGVAGVIKTVMAIRHGLFPATLHIDEPTPHVDWGSGAIRLVTEPVEWPE…
NanA5_2		EPIAVVSMACRFPGGVTTPEELWDLVAADRHVLGPFPTNRGWDLANLFHPDPDHPGTTYASEGAFMYDADGFDAAFFGINPREALAMDPQQRVLLETSWELLERAGIDPHTLKDSLTGVYAGVMYHDYGNGLPPGDPRLDGYAGLSGTSSIIAGRVAYTLGLQGPAVTVDTACSSSLVTMHLAAQALRQGECDLALAGGVTVLATPDVFTGFSRQRGLAPDGRCKPFAAAADGTGFGEGVGLVLLERLSDAHRNGHRVLAVLRGSAVNQDGASNGLTAPNGPAQQRVIRQALAGAELDPADVDAVEAHGTGTTLGDPIEAQALLATYGQDRPTDRPLWLGSIKSNIGHTQAAAGVAGVIKMIMAMDHGRLPTSLHIDEPSPHIDWTTGNVRLLTEPADW…
NanA6		EPIAITAMACRYPGGVRSPEALWDLVATRTDAIGPFPTNRGWDLEGLFHPDPDHYGTSYVREGGFLHDAERFDASFFNISPREALAMDPQQRVLLETAWELLERAHIDPHSLKGTLTGVYTGVSSQDYLSRIPRIPEGFEGYTATGGLMSVVSGRVAYTLGLEGPAVTLDTACSASLVAMHLAGQALRQGECDLALAGGVTVFSTPTAYVEFSRQRGFAPDARCKPFAAAADGTGFSEGVGLVLLERLSDAQRHGRRVLAVLRGSAVNQDGASNGLSAPNDAAQERVIRQALDSARLTADQVDAVEAHGTGTTLGDPIEAQALLATYGKERSADRPLWLGSVKSNIGHTHAAAGVAGVIKMVMAMHHGRLPATLHVDEPTSHVDWDTGTVRLLTEPVDW…
NanA7		EPVAIIGIGCRFPGDAGSPEDLWDLVAAGREGTGGLPADRGWDLEALYDPEPGHPGTSYVREGGFLRDAARFDAAFFGISPNEAVTMAPQQRLALELAWEAVEHARIDPHTLRSSATGTYLGCDGLDYFLNSFQVPEGAAGQLTTGNSPSVVAGRVSYTLGLEGAAVTLDTACSSALVAIHLACQALREEEVTLALAGGVYVMSSPAPLVGFSELRALAPDGRAKPFSADADGMNLAEGAGVVLLERLSDARRNGHEVLAVIRGSAVNEDGASNGLTAPNGPSQQRVIQQALANARLAPADVDAVEAHGTGTSLGDPIEAQALLATYGQDRPEGRPLWLGSIKSNIGHTQIAAGAAGVIKMVMALRHGMLPRSLHIDEPTPHVAWDTGGVRLLDQAVEW…
NanA8_1		EPIAIVGMACRFPGGVDNPDDLWQLVAAGGEGLTEFPEDRGWDLENLFDPDPDSAGTSYVRRGAFLSGAGGFDAEFFGISPREAVAMDPQQRLLLEVAWETFEHAGIDPHGLVGSSTGVYAGVTSQEYMMLTAMAGSDVEGYAATGNLACVLSGRVSYVLGLEGPAVTVDTGCSSSLVALHSAVQALRGGECSLALAGGVTVMATPGAFVEFSRQRGLAADGRCKAFAGAADGTGWGEGVGLLLLERLSDARRNGHKVWAVVRGSAINQDGASNGLTAPNGPSQQRVIRQALANARLSPADVDVVEAHGTGTTLGDPIEAQALLATYGQGRSAERPLWLGSIKSNLAHTQAAAGVAGVIKMVMAMRHGLLPQTLHVDAPTPHVDWDSGAVALLSEATDW…
NanA8_2		EPIAIVGMACRFPGGVTSPEQLWDLVTEGRDAMSAFPTDRGWRLDTLYDPDPDRPGTSYVREGGFIYDAGEFDADFFGISPREAVGMDPQQRLLLETAWETFERAGIDHGSLRGSDTGVYVGATIFDYLSIIGISSLDMEGYTGTGNLGCVVSGRVSYVLGLEGPAVTVDTGCSSSLVALHSAVRGLRGGECSLALAGGVTVMSTPGAFVEFSRQRGLAADGRCKAFAAAADGTGWGEGVGLLLLERLSDARRNGHKVWAVVRGSAINQDGASNGLTAPNGPSQQRVIRQALANARLSPADVDVVEAHGTGTTLGDPIEAQALLATYGQGRSAERPLWLGSVKSNIGHTQAAAGAAGVIKMVMAMRHGELPASLFIDAPTPHVDWDSGAVALLSEATDW…
NanA11		QPIAIVGMACRFPGGTDTPEALWDLVSEGRDVISPMPDDRGWDPGMFNDSGETGTSYVREGGFVHDIADFDADFFDINPREALAMDPQQRLLLETSWEAIERARIDLTSLRGSKTGVFVGGSTVYYAGNAAGVPQDVAGYLATGLAASSMSGRISYTFGFEGPSFTVDTACSSSGVALHLAVQALRKGECSLALAGGVCVMATPGTYLEFSKLNGLAADGRCKAFAAAADGFGPAEGVGVLLVERLADAERLGHPVLAVIRGSAINQDGASNGLTAPHGPAQERVIRAALADAQLSARDIDVVEAHGTGTSLGDPIEAQALIAAYGRRRADGGPLWLGSVKSNIGHTQAAAGMAGVIKMVHALRHGLLPRTLHVDEPTHQVDWSEGTVRLLTEARPWPE…
PimS1_1		EPLAIVSMACRFPGGVRSPEELWELLRDGVDAVSSFPRNRGWDLDALYHSDPAHQGTSYAREGGFLHDAGEFDPGFFGISPREALAMDPQQRLLLETAWEAVERAGIDPESLAGSRTGVFVGTGHGGYDAEGRRRADEVGGHLLTGNHISIASGRISYVLGLEGPALTVDTACSSSLVALHLAMHALRRDECAMALVGGATVMSTPQMFVEFSRQRGLAPDGRCKPFAAAADGTGWSEGVGLLLVERLSDAVRNGYPVLAVLKGSAVNQDGASNGLTAPNGPSQQRVIRQALTGAGLAASDIDAVEAHGTGTTLGDPVEAHALLATYGQQRAADRPCGLGSMKSNIGHTQAAAGIAGVMKMVLAMRHGHLPRTLHLDEPTGHVDWSEGNARLLAEPEPW…
PimS1_2		EPVAIIGMACRFPGGVHSPEALWRLLAEGGDAITPMPADRGWDLDRLYHPDPDHQGTSYARGGGFLDGAADFDADFFGISPREALAMDPQQRLLLETWEVLEQAGIDPESLRGSSTGVFAGTNTQDYGTALDAAQDEAGGHRLTGNAMSVVSGRVSYTFGFEGPALTVDTACSSSLVALHMAAQALRQGECSLAVAGGVTVMATPSSFVEFARQRGLAPDGRCKPFAAAADGTGWSEGVGLLLVERLSDARRNGHQVLAVVRGSAVNQDGASNGLSAPSGPSQQRVIRQALANARVAASEVDAVEAHGTGTTLGDPIEAQALLATYGQERPLLLGAVKSNLGHTQAAAGVAGVMKMVLAMRHGMLPRTLHVDEPTGHVDWTAGAVELLTEHTDWPETGH…
PimS1_3		DPVVIVGMSCRYPGGVGSPEDLWRLVSEGVDAVSDFPTDRGWDVESLYSPDPEALGTSYTRSGGFLHEAAEFDPDFFGMSPREALATDAQQRLLLETTWEAIERTGIDPASLRGSRTGVFAGVMYTDYGDLLVGDQFEGYRSNGSAASIASGRVSYTFGFEGPAVTVDTACSSSLVALHWAAQSLRSGECSLAVAGGVTVMSTPTTFVEFSRQRGLSADGRCKAFADAADGVGWGEGVGMLVLERLSDARRNGHRVLAVVRGSAVNQDGASNGLTAPNGPAQQRVIRQALASAGLSAADVDAVEAHGTGTTLGDPIEAQALLATYGQERPEDRPLLLGSVKSNIGHAQAASGVAGVIKMVLAMRHGVLPRTLHVDEPSSHVDWSAGAVELLTSEAEWPQ…
PimS1_4		DPVVIVGMSCRFPGGVASPEDLWRLVADGVDAVSAFPTDRGWEIDDTYDPEREGAIATRSGGFLHDAAEFDPEFFGMSPREALTTDAQQRLLLETTWEALERAGMDPATLRGSRTGVFAGVMYHDYSTLLSGREFEGYQGSGSAGSVASGRVSYTFGFEGPAVTVDTACSSSLVALHLAAQSLRSGECSLALAGGVTVMSTPLTFVEFSRQGGLSADGRCKAFADAADGVGWAEGAGILVLERLSDARRNGHRILATVRGSAVNQDGASNGLTAPNGPAQQRVIRQALASAGLSAADVDAVEAHGTGTTLGDPIEAQALLATYGQERPEDRPLLLGSVKSNIGHAQAASGVAGVIKMVLAMRHGVLPRTLHVDEPSSHVDWSAGAVELLTSEAEWPQGE…
PimS2_1		EPIAIVGMSCRFPGGVRSPEELWSLLAADGDGITKSPADRGWELLAEDAGEFSGGFLHDAAEFDASFFGISPREALAMDPQQRLLLESSWEAFERAGIDPAAVRGTRTGMFVGAMPQEYRVGPDDDVQGFALTGTTTSVISGRLAYFFGAVGPAVTVDTACSSSLVALHLAAHSLRQGECSLALAAGVTVMSSPTTFVEFNRQGGLSADGRCRSFADSADGTGWSEGVGVLVLERLSEARRNGHEILAVIRGSAVNQDGASNGLTAPNGPSQRRVIEQALVSARLSADEVDVVEAHGTGTTLGDPVEAQALLATYGQGRDDDRPLLLGSVKSNLGHTQAAAGMAGVIKMVLAMRHGVLPRTLHVDAPSSHVDWTQGAVRLLTEHVPWPQGEQPRRAGVS…
PimS2_2		DPIVIVGMSCRYPGGVASPEDLWRLVSEGTDAISGLPTDRGWDLDALYDPDPDRTGTSYSRFGGFLHTAADFDPAFFGMSPREALATDSQQRLLLEASCEAVERAGIDPVSLRGSQTGVFAGVMYNDYATVLSGGQFEGHQGSGTAPSVASGRISYTLGLEGPAVTVDTACSSSLVAMHWAMQALRAGECSLALAGGVTVMSTPGALIEFSRQRGLSPDGRCKAFSDGADGVGWSEGVGVLVLERLSDARRNGHRVLAVVRGSAVNQDGASNGLTAPNGPAQQRVIRQALSAAGLSATDIDAVEGHGTGTTLGDPIEAQALLAAYGQDREAGSPLLLGSVKSNIGHTQAAAGVAGVIKMVMAMRHGVLPRTLHADEPSSHVEWDSGAVRLLTEETPWPQ…
PimS2_3		EPIAIVGMSCRFPGGVRSPRQLWDLVSEGVDAISDFPVNRGWNTGLFHPDPDNPGTTYSTQGGFLHDAGEFDASFFGISPREALSMDPQQRLLLETTWEAFEHAGIDPTTVHGTTTGTFIGSTYQEYGLGVEDGSAGHLVTGTSPSVLSGRLAYLFGLEGPAVTVDTACSSSLVALHLACQSLRNGESSLALAGGATVMTNPNPFVAFSRQRALAGDGRCKAFSEGADGMTLAEGVGVLVLERLSDAQRNGHEILAVVRGSAINQDGASNGLSAPNGPSQQRVIRQALANSGLTPADIDAVEAHGTGTALGDPIEAQALLATYGPGRDPDSPLLLGSVKSNIGHTQSAAGVAGVIKMVLALRNGQLPRTLHADTPSSHIDWTPGTVSLLTEPTDWPEGE…
PimS2_4		EPIAIIGMSCRYPGGVGSPEDLWRLVTEGGDATGEFPADRGWDAEGLYDPDPDRAGHTYSTRGGFLHDAADFDASFFGISPREALAMDPQQRLLLETSWEAMERAGIDPATLRGSSTGTFIGASYQDYRAFGAGPDGAEGHLITGTISSVLSGRLSYTYGFEGPAVSLDTACSSSLVALHLACQSLRNGESSLALAGGVSIMSTPGAFVGFSRQRAMAADGRCKAYSDQADGMSLAEGVGLVLVERLSDARRNGHQVLAVIRGSAVNQDGASNGLTAPNGPSQQRVIRQALANAEVDPDGIDVIDGHGTGTALGDPIEAQALLATYGQGRDPEHPLLLGSVKSNIGHTQMASGVASVIKMVMAMRHAAVPRSLHIDRPSSHVDWSSGAIQLLTEPLPWP…
PimS2_5		DPIVIVGMNCRFPGGIRSPEDLWQLLSSGEDAISGFPADRGWDLDALARGASATLEGGFLDGVGLFDAPFFGISPREALAMDPQQRLLLETSWEAFERAGIDATTLRGSRTGVFVGTNGQDYATLLRQGTGTTDIRGHVATGNTASVMSGRLSYAFGLEGPAVTVDTACSSALVALHMAAGALRSGECTLALAGGVSVMSSPDSFTEFTVQGGLAPDGRCKPFADAADGTSWSEGVGVLLLERLSDARRNGHDVWGIVRGTAVNQDGASNGLTAPSGRAQQRAIRQALADADLAPADVDVVEAHGTGTTLGDPIEAHALIAAYGQDRPTDRPLLLGAVKSNLGHTQAAAGVAGTIKVLLAMRHGVLPKTLHTDSPSAHVDWTAGTVSLLTEQQEWPETG…
PimS2_6		DPVVIVGMSCRYPGGIRSPEDLWQLVMGEADAIGGFPTDRGWDLDRLLHGDRDGRGRTVTGQGGFLYDVADFDPGFFGIAPREAMVMDPQQRILLEATWEALERTGIDPARLRGGDTGVFIGGGSGDYRPEAGQLGHAQTAQSASLLSGRVAYHFGLEGPSVSVDTACSSSLVALHLAAQALRNGECSIALTGGVTVMSSPVNFVEFGEMGALAPDGRCRPFASAAGGTGWSEGVGVLVLERLSDARRNGHEVLAVLRGSAVNQDGASNGITAPNGPSQRRVIQRALANAGLAPADVDAVEAHGTGTTLGDPIEAQALLATYGQGRDPELPLLLGSVKSNIGHTQAAAGIAGVIKMVLAMRHGMLPRSLHIDEPSAHVDWSAGAVELLAQAADWPRTGR…
PimS3		EPIAIVAMACRYPGGVQSPEDLWELLTAGKDAIGAFPTDRGWDLDALRDAGVDRRGNAVSQEGGFLDGVGDFDADFFGISPRESVTMDPQQRLLLETSWEAIERAGIDPTTLRGSRTGVFIGTNGQDYAYLLVRSLADATGDIGTGIAASATSGRLSYTLGLEGPAVTVDTACSSSLVALHTASHALRAGECSLALVGGVNVMSSPGSLMEFSRQGGLAADGRCKAFSDTADGTGWSEGVGVLVVERLSDARRNGHPVLAVVRGSAVNQDGASNGFTAPSGPSQQRVIRQALAAAGLSASDVDVVEAHGTGTPLGDPIEAQALLATYGQDRDPERPLLLGSVKSNLGHTQAAAGAAGLIKMILAMRHGVLPKTLYADVPSSHVDWTSGEVELLTEPQEW…
PimS4		EPIAIVGMSCRLPGGVRSPEEFWQLLKDGRDGISTFPTDRGWDLDLLAGDGSGSSATAEGGFIDAASFDAGFFGISPREAVTMDPQQRILLESSWEALERAGIDPVSLRGTETGVFVGTSGIDYINTVMNSREDIEGHGSTGLIASILSGRVSYTFGLEGPAVTVDTACSSSLVSLHLAAQALRVGECSLALAGGVTAISTPMSFVGFSRQGGLAPDGRCKAFSDTADGTAWSEGVGVLVVERLSDARRNGHPVLAVVRGSAVNQDGASNGLTAPSGPSQQRVIRQALAAAGLSASDVDVVEAHGTGTALGDPIEAQALLATYGRDRDPERPLLLGSVKSNLGHTQAAAGAAGLIKMILAMRHGVLPRTLHVEAPSSHVDWSSGALQLLTEPQEWPKAD…
AmphB_1		EPVAIVGMSCRLPGGVSSPESLWELVESGGDAISGFPADRGWDIEALTGKGEGSSSTHEGGFLYEATDFDAGFFGISPREATAMDPQQRLLLEVSWEALERAGIAPTSLRSSATGVFVGSYHWGAPSADTATELHGHALTGTAASVLSGRLSYVYGLEGPAVTVDTACSSSLVALHMAAQSLRNGESSLALVGGVTILAEPSVFVEFSAQGGLAQDGRCKAFSDSADGTGWSEGAAVLVVERLSDARRAGHRVLAVVRGSAVNQDGASNGLTAPNGPSQQRVIRQALANAGLRPGDVDAVEAHGTGTPLGDPIEAQALIATYGSDRDPQQPLLLGSVKSNIGHTQSAAGVAGLVKMVMAMHNGTLPRTLHLTEPSTHVDWSLGAVRLLTEETAWPETGR…
AmphB_2		IVIVGMSCRFPGGANTPEELLRLALDGADVISEFPADRGWDAHGLYDPDPDRQGRTYSVHGGFLHEAAGFDAGFFGISPREALAMDPQQRLLLETSWEVLERAGIDPESLHSTATGAFFGASYQDYSSSVQNGTEGAEVHMMTGTAASVLSGRISYLLGLEGPAVTVDTACSSSLVAMHLACQSLRSGESSLALAGGAAVMATPHAFIGFSRQRALAENGRCKPFAEGADGMTLAEGVGVVLLEKLSDARRNGHRVLAVVRGSALNQDGASNGLTAPNGLSQQRVIRQALANAGLGTADIDVVEAHGTGTKLGDPIEAGALLATYGQGRDGGQPLLLGSVKSNIGHTQAAAGVAGVIKMVMAMHAGELPGTLHIDEPSSHVDWTSGAVTLLRERTEWPA…
AmphC_1		EPIAVVGIGCRFPGGVVSPEDLWELVAEGRDVIGPFPTDRGWDLDRLAGGGEGSSLAQVGGFLDDAAGFDPGFFGISPREAVAMDPQQRILLEIAWEALERAGIDPSALRGSRTGVFMGTTGQDYGEVIKASDEDAEVYSTTGHAASVISGRLSYFLGAEGPAVTVDTGCSSSLVSLHLAAQALRGGECSLALAGGASVMATPHPFIAFTSQSGLAADGRCKPFSDDADGTGWAEGAGLFILMRLSDAQREGRKVLAVLRGSALNQDGASNGLTAPNGPSQQRVIRQALAHAGLQASDVDAVEAHGTGTPLGDPIEAQALLATYGQNRERPLLLGSVKSNIGHAQAASGAAGVIKMIMAIQHGVLPRSLHAERPTSNVDWTAGAVELLDRAVDWPETGR…
AmphC_2		DPIVIVGMACRYPGGVTSPEDLWRLVSEGADATGPFPVNRGWDVDNLYDPDPDRPGHTYVRAGGFLHDAGSFDADFFGMSPREALSTDSQQRLLLELSWEAVERAGIDPHSLRGSRTGVFAGVMYNDYGTILTGEEYEAFRGNGSAPSVASGRVSYTLGLEGPAVTVDTACSSSLVGMHLAAQALRTGECTLALAGGVTVMSTPSTFVDFSRQRGLAADGRSKAFAEAADGVAWSEGVGMLLLERRSDAIRNGHEILAVLRGSAVNQDGASNGLTAPNGPSQQRVIRQALASGGLSPEDVDVVEAHGTGTTLGDPIEAQALIATYGRDRDPERPLWLGSVKSNIGHTQAAAGVAGVIKMIMSMRHGLLPQTLHVDAPSSHVDWDAGAVELLTEQTEWPE…
AmphC_3		DPIVIVGMACRFPGDVTSPEDLWRLVSEGTDAISDFPANRGWDVDSLYHPDPEHSGTSYTRSGGFLHDAGDFDPDFFGMSPREALATDSQQRLLLETSWEAIERAGIDPLSLRDSRTGVFAGVMYHDYGSLLGGKEFEGFQGQGSAGSVASGRVSYTFGFEGPAVTVDTACSSSLVALHWAAQALRSGECSLALAGGVTVMSTPSTFIEFSRQQGLSADGRSKAFAESADGVGWSEGVGMLLLERQSDAIRNGHEILAVVRGSAVNQDGASNGLTAPNGPSQQRVIRQALASGGLSTGDVDAVEAHGTGTTLGDPIEAQALIATYGQNRTDEQPLWLGSLKSNIGHTQAAAGVAGVIKMVMSMRHGVLPCTLHVDAPSSHVDWTEGAVELLTEQTEWPE…
AmphC_4		DPIVIVGMACRFPGGITSPEDLWRLLGEGSDVISDFPVNRGWDVDSLYDPDPAHTGTSYTRSGGFLHNAADFDADFFGMSPREAMATDSQQRLLLESTWEAIERAGIDPVTLRGSRTGVFAGVMYSGYGTALDGDEFEGFQGQGSALSVASGRVSYTFGFEGPAMTIDTACSSALVAMHLAAQALRSGECSLALAGGVTVMSIPDTFVEFSRQRGLSPDGRCKPFSESADGVGWSEGVGMLLLERQSDAIRNGHRVLAVVRGSAVNQDGASNGLTAPNGPSQQRVIRQALASGGLSTGDVDAVEAHGTGTTLGDPIEAQALLATYGQNRPEDRPLLLGSVKSNIGHTQAAAGAAGVIKMVMAMQHGVLPRSLNISEPSSHVDWSAGAVELLTEQTEWPE…
AmphC_5		DPIVIVGMACRYPGGVASPEDLWRLVTEGTDAVSAFPVNRGWDVENLYHPDPDNIGTSYTRSGGFLHEAGEFDPGFFGMSPREALSTDSQQRLLLETSWEAIERAGIDPVGLRGSATGVFAGVMYSDYSAMLASPEFEGFQGSGSSPSVASGRVSYTFGFEGPAVTVDTACSSSLVAMHWAMQALRSGEISLALAGGVTVMSTPGVFVDFARQRGLSPDGRCKAFSDSADGVGWSEGVGMLVLERQSDAIRNGHEILAVVRGSAVNQDGASNGLTAPNGPSQQRVIRQALASGGLSAQEIDVVEAHGTGTTLGDPIEAQALLATYGRDRDPEQPLWLGSVKSNIGHTQAAAGVAGVIKMVMSMRHGVLPRTLHVDAPSSHVDWTEGAVELLTEQTEWPE…
AmphC_6		DPIVIVGMACRYPGGVASPEDLWRLLLEGTDAITEFPVNRGWDIESVYHPDPEHLGTSYTRSGGFLHEAGEFDPGFFGMSPREALATDSQQRLLLESSWEAIERAGIDPVGLRGSATGVFAGVMYSDYGSILGGKEFEGLQGQGSAGSVASGRVSYTFGFEGPAVTVDTACSSSLVAMHLAAQALRTGECSLALAGGVTVISTPGTFVEFSRQRGLSPDGRCKAFSDSADGVGWSEGVGMLVLERQSDAIRNGHEILAVLRGSAINQDGASNGLTAPNGPSQQRVIRQALASGGLSTGDVDVVEAHGTGTTLGDPIEAQALLATYGRDRDPEQPLLLGSVKSNIGHTQAAAGVAGVIKMVMSMRHGVLPRTLHVDAPSSHVDWTEGAVELLTEQTEWPE…
AmphI_1		EPIAIVGMTCRYPGGVSSPEDLWRMVEAGENGVTPFPTDRGWDLEALASSPTSRGGFLHDAPEFDADFFGISPREAVAMDPQQRVVLESAWEAFERAGINPTSVKGSRTGVFIGAMAQDYRVGPADGAEGFQLTGNTGSVLSGRISYTFGTVGPAVTVDTACSSSLVAVHLATQALRAGECTLALAGGVTVMSGPGTFIEMGRQGGLSVDGRCRSFGDTADGTGWAEGVGILVLERLSDAIRNGREILAVVRGTAVNQDGASNGLTAPNGPSQQAVIEQALVNARLSAGDIDVVEAHGTGTTLGDPVEAQALLATYGQQRDEDKPLLLGSVKSNISHTQAAAGVAGVIKMVMAMRHGVLPRTLLADEPTRHVDWSQGAVRVLTENTEWPATGAPRRAAV…
AmphI_2		DPIVIVGMACRYPGGVTSPEDLWRLVTEGTDAVSGFPVNRGWDVENLYHPDPDHPGTAYTRSGGFLHEAGEFDPGFFGMSPREALATDSQQRLLLEASWEAIERAGIDPVGLRGSATGVFAGVMYSDYSAMLGSPEFEGFQGSGSSPSLASGRVSYTLGLEGPAVTVDTACSSSLVAMHWAMQALRSGEISLALAGGVTVMSTPAVFVDFARQRGLSPDGRCKAFSDSADGVGWSEGVGMLVLERQSDAIRNGHQILAVVRGSAVNQDGASNGLTAPNGPSQQRVIRQALASGGLSAGDVDVVEAHGTGTTLGDPIEAQALLATYGRDRDPEQPLLLGSVKSNIGHTQAAAGVAGVIKMVMSMRHGVLPRTLHVDAPSSHVDWTEGAVELLTEQTAWPE…
AmphI_3		EPIAIIGMSCRYPGGVSSPEQLWDLVLSGTDAITDFPVNRGWNTAGLYDPDPDHPGTTYSTQGGFLHEADEFDPMFFGISPREALVMDPQQRLLLETTWEAFERAGLTPDTLRGSLTGTFIGSSYQEYGMGAGDGAEGHLVTGTSPSVLSGRLAYVFGLEGPAVTVDTACSSSLVALHLACQALRNGESNLAVAGGATVMTTPNAFVAFSRQRALAQDGRCKAFSESADGMTLAEGVGIVLVERLSDARRNGHPVLAVIRGSAINQDGASNGLSAPNGPSQQRVIRQALANARVAPGEIDLLEAHGTGTPLGDPIEAQALFATYGRTRTPETALLLGSVKSNIGHSQSAAGVASIIKMVMALRHGVMPQTLHADEPSSHVDWSPGTVRLLGENTDWPQT…
AmphI_4		DPIAIVGMSCRYPGGITSAEQLWRVSLEEVDAVSVFPADRGWDAEALYDPDPDASGRTYSVQGGFLRDVADFDPGFFGISPREALSMDPQQRLLLETAWEVFENAGLDPVAQRGSRTGTFIGASYQDYGAAVPGSEGSEGHMITGSLPSVLSGRVSYLFGLEGPAVTLDTACSSSLVAIHLACQSLRNGESTLALAGGASIMSTPMSFIGFSRQRALAEDGRCKAYAEGADGMTLAEGVGLILLERLSDARRNGHEVLAVIRGSAVNQDGASNGLTAPNGPSQQRVIRQALANAGVEANDIDVLEGHGTGTALGDPIEAQALFATYGKDRDPERPVLLGSVKSNIGHTQMASGVASIIKLVHALREGVAPKSLHIDQPSTHVDWSSGTIQLLTERTEWP…
AmphI_5		DPIAVVGLACRFPGGVSTPEELWQLLAEGRDGITGFPDDRNWDIAALGAGASDTLHGGFLAQVADFDARFFGISPREALAMDPQQRLLLETTWEALERAGIDPAALRGSTTGVFVGTNGQDYPNLLRRSTSDVSGYVATGNTASVMSGRLSYALGLEGPAVTIDTACSSSLVALHWAGHALSAGECDLVVAGGVSVMSTPDSFVEFSTQGGLAPDGHCKPFSDDADGTAWSEGVGILVLERLSDAIRNGHEVRGIIRGTAVNQDGASNGLTAPNGPSQQRVIRQALADARLAPSEIDAVEAHGTGTTLGDPIEAQALLNTYGPGRDTDQPLLLGTVKSNIGHTQAAAGVAGVIKMLLAMQHGTLPRTLHVTSPTSHVDWSSGAVSLLTEERDWPETGRP…
AmphI_6		DPIVIVGMACRFPGGVNSPEDLWQLVLDEVDAVGDFPADRGWDLDALAGDGPGRSATDQGGFLYDATDFDPGLFGVSPREAMVMDPQQRILLEASWEALERAGIDPGTLRGSGTTGVFVGGGSGDYRPPAEYGQWQTAQSASLLSGRLAYTFGIQGPTVSVDTACSSSLVALHLAAQALRSGECSIALAGGVTVMATPVGFVEFSAQGALSPDGRCRAFSEDANGTGWSEGVGMLVVERLSDARRNGHRVLAVLRGSAINQDGASNGLTAPSGPAQQRVIRQALANARLEAADVDAVEAHGTGTKLGDPIEAQALLATYGQDRERPVLVGSLKANIGHTQAASGVGGVIKMVLAMQHGLLPRSLYTENPSSHVDWTAGNARLLTELTPWPESERVRRAA…
AmphJ_1		EPIAVVGMGCRFPGGVDSPQALWEMVAGGTDVISEFPDDRGWDLEALRTSGIDDRDTSVSQRGGFLDSIADFDPGFFGISPREAVTMDPQQRLLLETAWEAIERARIDATRLRGTRTGTFIGTNGQDYAYLLVRSLDDATGDVGTGIAASAVSGRLSYTFGLEGPAITVDTACSSSLVALHLAVQSLRNGECTLALAGGVNVMSTPGSLVEFSRQGGLAGDGRCKAFSDSADGTGWSEGAAVLALERLSDAQRNGHPVLAVIRGSAVNQDGASNGFTAPNGPSQQRVIRQALSNAGLNPADVDVVEAHGTGTPLGDPIEAQSILATYGQDREQPLLLGSIKSNIGHTQSAASGVAGIMKMIMAMRNEVLPKTLHVDRPSTHVDWTAGKVELLTENRPWP…
AmphJ_2		DPVVIVGMGCRFPGGVGSPEDLWDLLASGSDAITGFPADREWESSRLVAGEAGGVSAQGGFLSDIAGFDADFFGISPREALAMDPQQRILLEVTWEAIERAGVDPTALRGSRTGVFMGVNGQDYSSLVMGSRDDVAGHATAGLAVSVVSGRLSYALGLEGPALSVDTACSSSLVSLHLAAQALRSGECSMALVGGVTVMTTPANFAGFSRMGGLAQDGRCKAFSDSADGTGWSEGAAVLVVERLSDARRAGHRVLAVVRGSAVNQDGASNGLTAPNGPSQQRVIRQALANAGLRPGDVDAVEAHGTGTPPGDPIEAQALLATYGSDRDPQQPLLLGSVKSNIGHTQAAAGVAGLVKMVMAMRNGVLPRTLHITEPSTHVDWSLGAVQVLTEETAWPETG…
AmphJ_3		DPVVIVGMGCRFPGGVGSPEELWDLVASGTDAITGFPADREWESSTIGGEPGDLSGQGGFLSDIADFDADFFGIAPREALAMDPQQRILLEVTWEAVERAGLDPTALRGSRTGVFMGVSGQDYSGLVMRSRDDIASHATTGLAVSVVSGRLSYTLGLEGPALSVDTACSSSLVSLHLAAQALRSGECTMALAGGVTVMTTPANFTGFSKMGGLAHDGRCKAFSDSADGTGWSEGAAVLVLERLSDARRAGHRVLAVVRGSAVNQDGASNGLTAPNGPSQQRVIRQALANAGLRPGDVDAVEAHGTGTPLGDPIEAQALIATYGSDRDPQQPLLLGSVKSNIGHTQSAAGAAGLVKMVMAMHQGTLPRTLHVTEPSTHVDWSLGAVRLLTEETAWPETGR…
AmphK		EPVAIVGMACRFPGGVRSPEDLWEMLADGRDAISGFPADRGWDLETLAGDGAGGSSTQEGGFLHDVADFDPGFFDISPREALAMDPQQRLLLETAWEAVERAGIAPGSLRGSRTGVFVGTNSQDYAHLVLASDDDMGGYAGNGLAASVMSGRLSFALGFEGPAVTLDTACSSALVALHLAAQSVRSGEADLALAGGVTVMTTSSSFVGFSLQGGLATDGRCKAFADSADGTGWSEGVGMILVERLSEARRKGHPVLAVLRGSAVNQDGASNGLSAPNGPAQQRVIRDALASAGLSPADVDAVEAHGTGTTLGDPIEAQALLATYGQDRDASRPLRLGTVKSNIGHTQAAAGAAGVIKMVLALRHGLLPRTLHIDAPSTHVDWDAGHVSLLTEATPWPEG…
NysB_1		EPIAIVGMGCRLPGGVNSPESLWDLVRSGGDAISGFPVDRGWDLETLTGNGDGSSATHEGGFLYDAAEFDAAFFGISPREATAMDPQQRLLLEVAWEALERAGIAPTALRGSRSGVFVGSYHWGAPSADAATELHGHALTGTAASVLSGRLAYTLGLEGPAVTVDTACSSSLVALHLAAQSLRVGESSLAVIGGVTILTEPSVFVEFSAQGGLAPDGRCKAFSDAADGTGWAEGVGVLVAERLSDAQRNGHPVLAVLRGSAVNQDGASNGLTAPNGPSQERVIQQALARTGLTPADIDAVEAHGTGTRLGDPIEAQALLATYGQGHTPDQPLWLGSLKSNIGHTQAAAGVAGVIKMVMALRHGHLPPTLHADAPSSHVDWSAGSVRLLTEGQQWPETGR…
NysB_2		DPIAVIGMSCRYPGGAATPEELLRLALDGADVISEFPADRGWDARGLYDPDPDRPGHTYSVQGGFLHEAAGFDPGFFGISPREAVAMDPQQRLLLETSWEAFERAGIDPASLRGSAAGTFFGASYQDYSSTVQNGTGESEAHMVTGTAASVLSGRVSYLLGLEGPAVTVDTACSSSLVALHLACQSLRDGESSLALAGGAAVMATPHAFVGFSRQRALAKDGRCKPFSDTADGMTLAEGVGVVLLERLSHARANGHRVLAVIRGSAVNQDGASNGLTAPNGPSQQRVIRQALANAGLTGADVDAVEAHGTGTKLGDPIEAQALLATYGQDRDAERPLLLGSVKSNIGHTQAAAGVAGVIKMVLAMDAGELPGTLHLDAPSSHVDWTAGAVELLRGRTPW…
NysC_1		EPVAVVGIGCRFPGGVTSPEDLWELVAEGRDVIGPFPQDRGWDLEKLAGGGEGGSLAQVGGFVEDAAGFDPGFFGISPREAVAMDPQQRILLEITWEALERAGIDPSTLRGTPTGVFVGTTGQDYGEVIKASAEDVEVYSTTGHAASVISGRLSYTLGAEGPAVTVDTGCSSSLVALHWAVQALRGGECSMALAGGASIMATPGPFVAFTAQSGLAADGRCKPFSDRADGTGWGEGAGMLVLMRLSDAQREGRPVLAVLRGSAINQDGASNGLTAPNGPSQQRVIRAALDSAHLTAADIDAVEAHGTGTTLGDPIEAQALLATYGQDRPRPLWLGSVKSNIGHTQAASGAAGVIKMIMALQRGVLPRSLHATEPTTDVDWTAGSVDLLDETVAWPETGR…
NysC_2		DPIVIVGMACRYPGGIASPEDLWRLVSQGADATGPFPTNRGWDLDNLYDPDPDRPGRTHVRAGGFLHDAGSFDADFFGMSPREAMATDSQQRLLLELSWEAVERAGIDPASLRDSGTGVFAGVMYNDYGTTLTGDEYEAFRGNGSAPSVASGRVSYTLGLEGPAVTVDTACSSSLVALHWAAQALRAGECSLALAGGVTVMSTPSTFVEFSRQRGLAPDGRSKAFAEAADGVAWSEGVGMLVLERQSDAVRNGHEILAVVRGSAVNQDGASNGLTAPNGPSQQRVIRQALASGGLSTADVDAVEAHGTGTTLGDPIEAQALLATYGRDRDPENPLLLGSIKSNIGHTQAAAGVAGVIKMVMAMRHGVLPQTLHVDAPSSHVDWSVGAVELLTEQTAWPE…
NysC_3		DPIVVVGMACRFPGGVTSPEDLWRLVDDGTDAITTFPTNRGWDLDNLYDPDPEHFGTSYTRSGGFLHEAGEFDPAFFGMSPREALATDSQQRLLLESSWEAIERAGIDPLTLRGSATGVFAGVMYSDYGSILGGKEFEGFQGQGSAGSVASGRVSYALGFEGPAVTVDTACSSSLVALHWAAQALRAGECSLALAGGVTVMSTPSTFVEFSRQRGLAPDGRSKAFAEAADGVGWSEGVGILVLERQSDAVRNGHEILAVIRGSAVNQDGASNGLTAPNGPSQQRVIRQALASGGLSTADVDAVEAHGTGTTLGDPIEAQALLATYGRDRDPENPLWLGSLKSNIGHTQAAAGVAGVIKMVMAMRHGVLPQTLHVDAPSSHVDWSVGAVELLTEQTAWPE…
NysC_4		DPIVIIGMSCRFPGDIGSPEDLWRLLGDGADVVTDFPTNRGWDLDNLYDPDPAHAGTSYARTGGFLHDAADFDADFFGMSPREAMATDSQQRLLLESSWEAIERAGIDPLTLRDSRTGVFAGVMYSGYGTRLDGAEFEGFQGQGSALSVASGRVSYTFGFEGPAMTVDTACSSSLVALHLAAQALRGGECTLALAGGVTVMSIPDTFIEFSRQRGLAPDGRSKPFSESADGVGWSEGVGMLLLERQSDAVRNGHQILAVVRGSAVNQDGASNGLTAPNGPSQQRVIRQALASGGLSTADVDAVEAHGTGTTLGDPIEAQALLATYGRDRDPENPLLLGSIKSNLGHTQAAAGVAGVIKMVMAMRHGVLPRSLNITEPSSHVDWSAGAVELLTEQTAWPE…
NysC_5		DPIVIVGMACRYPGGVASPDDLWRLVTDGVDAVSPFPTNRGWDVESLYHPDPDHLGTSYTRSGGFLHEAGEFDPGFFGMSPREALATDSQQRLLLESSWEAIERAGIDPVSLRGSRTGVFAGVMYSDYSAMLASPEFEGFQGSGSSPSLASGRVAYTLGLEGPAVTVDTACSSSLVAMHWAMQALRSGECGLALAGGVTVMSTPAVFVDFARQRGLSPDGRCKAFADAADGVGWSEGVGVLVLERQSDAVRNGHEILAVVRGSAVNQDGASNGLTAPNGPSQQRVIRQALASGGLTAGDVDVVEAHGTGTTLGDPIEAQALLATYGRDREPERPLLLGSVKSNLGHTQAAAGVAGVIKMVLAMRHGVVPRTLHVDAPSSHVDWSEGAVELLSEQAAWPE…
NysC_6		DPIVVVGMACRFPGGVTSPEDLWRLVDAGTDAITTFPTNRGWDLESLYDPDPAHLGTSYTRSGGFLHEAGEFDPAFFGMSPREALATDSQQRLLLESSWEAIERAGIDPLTLRGSATGVFAGVMYSDYGSILGGKEFEGFQGQGSAGSVASGRVSYTLGFEGPAVTVDTACSSSLVALHLAAQALRAGECTLALAGGVTVMSTPGTFVEFSRQRGLAPDGRSKAFAEAADGVGWSEGVGILVLERQSDAVRNGHEILAVIRGSAVNQDGASNGLTAPNGPSQQRVIRQALASGGLSTADVDAVEAHGTGTTLGDPIEAQALLATYGRDRDPENPLLLGSIKSNLGHTQAAAGVAGVIKMVMAMRHGVLPQTLHVDAPSSHVDWSVGAVELLTEQTVWPE…
NysI_1		EPVAIIGMTCRYPGGVRSPEDLWRMVEAGEHGVTPFPTDRGWDLEALAAAPTASGGFLHDAPDFDADFFGISPREAVAMDPQQRVVLESAWEAFERAGIDPTSVKGSRTGVFIGAMAQDYRVGPADGAEGFQLTGNTGSVLSGRISYTFGTVGPAVTVDTACSSSLVAVHLATQALRAGECTLALAGGVTIMSGPGTFIEMGRQGGLSADGRCRSFGDTADGTGWAEGVGILVLERLSDAVRNGHEILAVVRGTAVNQDGASNGLTAPNGPSQQQVIQQALVNARLAAGDIDVVEAHGTGTTLGDPVEAQALLATYGQNRPADRPLLLGSVKSNLSHTQAAAGVAGVIKMVMAMRHGTLPRTLHAEEPTHHVDWSQGAVRLLTDTTDWPATGAPRRAAV…
NysI_2		DPIVIVGMACRYPGGVSSPEDLWRVLTEGTDAVSGFPTNRGWDVESLYHPDPDHPGTSYTRSGGFLHEAGEFDPGFFGMSPREALATDSQQRLLLESSWEAIERAGIDPVSLRGSRTGVFAGVMYSDYSAMLASPEFEGFQGSGSSPSLASGRVAYTLGLEGPAVTVDTACSSSLVAMHWAMQALRSGECGLALAGGVTVMSTPAVFVDFARQRGLSPDGRCKAFADAADGVGWSEGVGVLVLERQSDAVRNGHEILAVVRGSAVNQDGASNGLTAPNGPSQQRVIRQALASGGLTAGDVDVVEAHGTGTTLGDPIEAQALLATYGRDREPERPLLLGSVKSNLGHTQAAAGVAGVIKMVLAMRHGVVPRTLHVDAPSSHVDWSEGAVELLSEQAAWPE…
NysI_3		EPIAIIGMACRFPGGVSSPEQLWDLVASGTDAISEFPVNRGWQTGHLFDPDPDRPGTTYSTQGGFLHEADEFDPTFFGISPREALVMDPQQRLLLETTWESFERAGIRPETLRSTLTGTFVGSSYQEYGLGAGDGTEGHMVTGSSPSVLSGRLSYVFGLEGPAVTVDTACSSSLVALHLACQSLRNGESNLAVAGGATIMTTPNPFIAFSRQRALAKDGRCKAFSDDADGMTLAEGVGVVLVERLSDAQRNGHPVLAVLRGSAINQDGASNGLTAPNGPSQQRVIRQALANARLAPGDIDALEAHGTGTPLGDPIEAQALFATYGRDRDPESALLLGSVKSNIGHTQSAAGIASVIKMVMALRHSELPPTLHADAPSSHVDWSAGTVRLLTQARAWPET…
NysI_4		DPIAIVGMSCRYPGGVGSAEDLWRIALDEVDAISGFPADRGWDAEGLYDPDPDRPGRTYSVQGGFLRDVAEFDPGFFGISPREALSMDPQQRLLLETAWEAFEHAGIDPVGQRGSRTGTFVGASYQDYASGVPNSEGSEGHMITGTLSSVLSGRVSYLFGFEGPAVTLDTACSSSLVAMHLACQSLRNGESSLALAGGVSIMSTPMSFVGFSRQRALAEDGRCKAYADGADGMTLAEGVGLVLLERLSDARANGHQVLAVIRGSAVNQDGASNGLTAPNGPSQQRVIRQALANSAVAPGDIDVLEGHGTGTALGDPIEAQALLATYGQDRAPERPLLLGSVKSNIGHTQMASGVASVIKLVRALQEGVVPKSLHIDRPSTHVDWSSGAIGLLTERTPWP…
NysI_5		DPIAVIGIGCRFPGGVTTPEELWQLLDEGRDGISRFPDDRGWDLAALGAGASDTLEGGFLTGVADFDARFFGISPREALAMDPQQRLLLETTWEALERAGIDPTTLRGSTTGVFVGTNGQDYPTLLRRSASDVAGYVATGNTASVMSGRLSYALGLEGPAVTIDTACSSSLVALHWAGRALRAGECDLVVAGGVSVMASPDSFVEFSTQGGLAPDGRCKAFSDAADGTAWSEGVGILVLERLSAARRNGHQVLGLIRGTAVNQDGASNGLTAPNGLSQQRVIAQALADARLRPADIDAIEAHGTGTTLGDPIEARALITAYGRDRDAERPLLLGTVKSNIGHTQAAAGAAGVIKMLMAMRHGTLPRTLHVGTPSSHVDWSGGTVALLDDARPWPRTGQP…
NysI_6		DAIVIVGMACRYPGGVTSPEDLWQLVGDEVDAVGDFPTDRGWDLAALAGDGPGRSATAQGGFLYDATDFDPGLFGISPREALVMDPQQRILLETSWEALERAGIDPATLRGSGTTGVFVGGGSGDYRPPEEAGQWQTAQSASLLSGRLAYTFGIQGPTVSVDTACSSSLVALHLAAQALRAGECSIALAGGVTVMATPVGFVEFSAQGALSPDGRCRAFSDDANGTGWSEGVGMLVVERLSDARRNGHRVLAVLRGSAINQDGASNGLTAPSGPAQQRVIRQALANARLRPADIDAVEAHGTGTRLGDPIEAQALLATYGQDRERPVLLGSLKSNIGHTQAASGVGGVIKMVLAMQHGELPRSLYAENPSSHVDWTAGRAHLLTARTPWPDSGRPRRAA…
NysJ_1		EPIAVVGMACRFPGAVDSPEALWEMVATGTDVISGFPDDRGWDLEALRNSGTDARDTDVSQRGGFLDCIADFDPGFFGISPREAVTMDPQQRLLLTTAWEAVERAGIDATTLRATRTGAFIGTNGQDYAYLLVRSLDDATGDVGTGIAASAASGRLSYTLGLEGPALTVDTACSSSLVALHLAVQALRNGECGMALAGGVNVMATPGSLVEFSRQGGLARDGRCKAFADAADGTGWSEGAGVLLLERLSDAQRNGHPVLAVVRGSAVNQDGASNGFTAPNGPSQQRVIRQALANAGLATGDIDAVEAHGTGTPLGDPIEAQSILATYGQDRAHPVLLGSIKSNMGHTQAASGVAGVIKMIMAMRHGVLPRTLHVDRPSTHVDWTTGSVELLTDAHPWPE…
NysJ_2		DPVVIVGMSCRFPGGVSSPEELWDLVASGTDAITGFPADRAWDRHPQLAGAPGARTGQGGFLRDIADFDAAFFGISPREALAMDPQQRILLEVAWEAAERAGIDPQTLRGSDTGVFMGVSGQDYAGLVMRSRDDIAGHATTGLAVSVVSGRLAYALGLEGPALSVDTACSSSLVSLHLAAQALRAGECTMALAGGVTVMTTAANFTGFSRMGGLAQDGRCKAFSDSADGTGWSEGAAVLVLERLSDARRAGHRVLAVVRGSAVNQDGASNGLTAPNGPAQQRVIRQALANAGLTPVDVDAVEAHGTGTPLGDPIEAQALIAAYGTDRDPEHPLLLGSVKSNIGHTQSAAGAAGLVKMVMAMRHGILPQTLHLTEPSSHVDWSAGTVRLLTERTAWPRTD…
NysJ_3		DPIVVVGMACRFPGGVTTPEEFWQLLAEGRDGIDAFPTDRGWDLDVLGRRRPGPQRPPRSAASSYDAAAFDPGFFDISPREALAMDPQQRLLLETAWEAVERTGTDPTRLRGSRTGVFVGTNGQDYAGLVLRAQEDVEGHAGTGLAASVISGRLAYAFGFEGPAVTVDTACSSSLVALHWAVQALRAGECSLALAGGVTVMTTSTSFAGFTRQGGLAPDGHCKAFSDSADGTGWSEGVGVLVVERRSDALRNGHEILAVVRGSAVNQDGASNGLTAPNGPAQQRVIRQALANAGLAPGDVDAVEAHGTGTVLGDPIEAQALLATYGQDRPADRPLWLGSVKSNIGHTQAAAGAAGLMKMVLALQHGTLPRTLHVTEPSTRVDWSAGAVRLLTERTVWPR…
NysK		EPVAIVGMACRFPGGVRSPEDLWELLSAGRDGIGPFPADRGWDLAALAGDGPGRSATQEGGFLPDAAAFDPGFFDISPREALAMDPQQRLLLETAWEAVERSGIDPAGLRGSRTGVFVGTNGQDYAHLVLAAQDDMGGYAGNGLAASVLSGRLAFALGLEGPAVTLDTACSSSLVTLHLAAQAVRAGECGLALAGGVTVMTTSSSFAGFSLQGGLAPDGRCKAFAEAADGTGWSEGIGLLLVERLSDAQRNGHPVLAVLRGSAVNQDGASNGLSAPNGPSQQRVIRQALAGAGLVPGDVDAVEAHGTGTRLGDPIEAGALLATYGQDRPADRPLWLGSVKSNLGHTQAAAGVAGVIKMVLALRHGVLPQTLHVDAPSSHVDWESGAVRLLTAPVAWSEG…
FscB_1		EPVAVVAMACRYPGGVRTPQDLWELARDGVDAISAFPANRGWDLDHLFHPDPAHHGTTYTREGGFLHDAGEFDPAFFGISPREALAMDPQQRLLLETSWEALERAGILPDTLAGSTTGVFVGTGHGDYDGASRGRQKEVAGHLLTGNTVAVASGRLSYTYGFEGPAVTVDTACSSSLVALHLAVRSLRQGECSLALAGGATVMSTPKMFTEFSRQQGLAADGRCKPFAAGADGTAWSEGVGLILLERLSDAQRNGHEILAVIRGSAINQDGASNGLTAPNGPSQQRLIRQALIDAGLTSGEVDVVEAHGTGTTLGDPIEAQALLNTYGQDRGDAHPLLLGSLKSNTGHTQAASGVAGVIKMVQAMRHGTLPKSLHVDAPTPHADWATGGVELLTESTTW…
FscB_2		EPMAVVAMACRFPGGVTTPEELWHLMAAEVDAVSTPPEDRGWDLDALYDPDPERHGTTYSREGGFIQDVAGFDPVFFGISPREALAMDPQQRLLLETSWETFERAGIDPGTLRNSATGVFVGSITTDYQVRLGGAAAQEQLAGHLMTGNASSIASGRLSYTYGFEGPAVTMDTGCSSSMVALHLALQSLRTGECTMALAGGVTVMSTPEPYVEFSRQRGLAADGRCKAFAEGADGMGFAEGVGLVLLERLSDARRNGHPVLAVVRGSALNQDGASNGLTAPNGPSQQRVIRQALANAGLAPGEVDVVEAHGTGTPLGDPIEAQAILATYGQDRDPARPLLLGSLKSNIGHTQAAAGVAGMMKMILAMRQGTLPKSLHITRPTSVVDWSSGAVRLVTEST…
FscB_3		DPFAIVGMACRLPGDIHSPEDLWRLLADGADAVAPFPDDRGWDLARLYDSVPEGQGSSRTREGGFLHDAADFDADFFGISPREALAMDPQQRLLLETAWETFERAGIDPRSVRGSRTGVFAGLSSSDYLKRVTHVPDEIAGYVNNGNANSIVSGRVSYTLGLEGPAVTVDTACSSSLVALHMALQALRRGECTMALAGGVTVMSSPEIIVDFSRQRGLAADGRCKPFAEAADGTGFSEGVGLILVERLSDARRNGHQVLAVVRGSAVNQDGASNGLSAPNGPAQQRVIRQALADAGVGAAEVDVVEAHGTGTRLGDPIEAQALLATYGRDRDGGHPLFLGSVKSNLGHTQAAAGVAGVMKMVLALRHRLLPESLHIDAPTPHVDWADSGVRLLTEATAW…
FscC_2		DPIVIVGMACRYPGGVSSPEDLWTVVSEGVDTVSEFPVNRGWDVDALYNPDRDASGTTYTKAGGFLHDAGAFDSEFFGMSPREAVATDSQQRLLLETTWEAIERSGIDPASLRGSQTGVFAGVMYNDYGNMLADERYEGFRSNGSAPSIASGRVSYTFGFEGPAVTVDTACSSSLVALHWAAQALRSGECSLAVAGGVTVMSTPTTFVEFSRQGGLSADGRCRSFADSADGVGWSEGVGMVVLERLSDARRNGHRVLAVVRGSAVNQDGASNGLTAPNGPSQQRVIRQALASGGLSAGDVDVVEAHGTGTTLGDPIEAQALLATYGQEREEGRPLWLGSVKSNLGHTQAAAGVAGVIKMVMAMRHGRLPRTLHVDAPSSHVDWSAGAVELLTGERVWPG…
FscC_3		DPIVIVGMACRYPGGVSSPEDLWRVVSEGVDTVSDFPSDRGWDVDALYNPDRAVPGTSYTRSGGFLHDAPEFDPEFFGMSPREAVSTDAQQRLLLETTWEAIERSGIDPVSLRGSQTGVFAGVMYHDYANLLASPEYEGYQGSGSAGSVASGRVSYTFGFEGPAVTVDTACSSSLVALHWAAQALRSGECSLAVAGGVTVMSTPSTFVEFSRQGGLSADGRCRSFADSADGVGWSEGVGMVVLERLSDARRNGHRVLAVVRGSAVNQDGASNGLTAPNGPSQQRVIRQALASGGLSAGDVDVVEAHGTGTTLGDPIEAQALLATYGQGRDEERPLLLGSVKSNIGHTQAAAGVAGVIKMVMAMRHGRLPRTLHVDAPSSHVDWSAGAVELLTGERVWPG…
FscC_4		DPVVIVGMACRYPGGVTSPEDLWSVVSDGVDAVGDFPSDRGWDVESLYSEDRGVPGTTYTRSGGFLHDAPEFDPEFFGMSPREAVSTDAQQRLLLETTWEAIERSGIDPVSLRGSQTGVFAGVMYNDYGSILTDDQYEGYRGNGSAGSIASGRVSYTFGFEGPAVTVDTACSSSLVAMHWAAQALRSGECSLAVAGGVTVMATPTAFVEFSRQGALSPDSRCKAFSDAADGAGWSEGVGMVVLERLSDARRNGHRVLAVVRGSAVNQDGASNGLTAPNGPSQQRVIRQALASGGLSAGDVDVVEAHGTGTTLGDPIEAQALLATYGQGRDEERPLLLGSVKSNIGHTQAAAGVAGVIKMVMAMRHGRLPRTLHVDAPSSHVDWSAGAVELLTGERVWPG…
FscD_1		EPIAIVGMSCRYPGGVSSPEDLWKMLVAGEDGITGMPEDRGWEAALGEGPADFAGGFLHDAPAFDPDFFGISPREALSMDPQQRLLLETGWEAFERAGIDPAGVRGSRTGMFVGAMPQDYRVGPDDDVQGFQLTGNATSILSGRLSYFFGAVGPAVTVDTACSSSLVALHLAAQSLRAGECSLALAAGVTVMASPTTFVEFARQGGLAADGRCRSFADAANGTGWSEGVGVLVLERLSEARRNGHRVLAVVRGSAVNQDGASNGLTAPNGPSQQRVIESALVNARLTAADVDAVEAHGTGTVLGDPVEAQALLATYGQGREADSPLLLGSVKSNISHTQAAAGVAGVIKMVMAMRHGLLPRTLHVDQPSTHVDWSEGSVRLLTEPAPWPARENAPRRAG…
FscD_2		DPIVIVGMSCRYPGGVGSPDDLWRLVTEGTDAIGGLPVNRGWDLDSLYHPDPDHPGTSYTRYGGFLHDAGEFDAGFFGMSPREALATDSQQRLLLEASWTAVEHAGIDPVGLRGSRTGVFAGVMYSDYSATLADERFEGHQGSGTAPSIASGRVSYALGLEGPAVTVDTACSSSLVAMHWAMQALRSGECSLALAGGVTVMSTPTSLIEFSRQRGLSPDGRCKAFSDEADGVGWSEGVGMLVLERLSDARRNGHRVLAVVRGSAVNQDGASNGLTAPNGPSQQRVIRQALDTAGLTTADVDAVEAHGTGTALGDPIEAQALLATYGQDRPGDRPLLLGSVKSNIGHTQAAAGVAGIIKMVMAMRHGELPRTLHAGSPSRHVDWETGDVRILQEPEAWPE…
FscD_3		EPIAIIGMSCRFPGGARSADAFWQLVADNTDAISEFPVNRGWDGDALYDPDPDRPGTTYSTQGGFLHDAGEFDAGFFGISPREAVSMDPQQRLLLETTWEAFEHAGIDPAAVHSTPTGTFIGSTYQDYGVSMDDGSAGHAVTGSSPSVLSGRLAYSFGLEGPAVTVDTACSSSLVALHLACQSLRNGETTLALAGGATVMTNPMPFIAFSRQRALARDGRCKAFSESADGMTLAEGVGILVLERLSDARRNGHEVLAVVRGSAINQDGASNGLTAPNGPSQVRVIRQALAASGLTTDDIDAVEAHGTGTALGDPIEAQALHATYGRDRDPENPLLLGSVKSNIGHTQSAAGVAGIIKMVMAMRHGTLPRTLHATEPSSHIDWSGGTVRLVTENTGWARD…
FscD_4		EPIAVVAMSCRYPGGVTSPEALWELIAAGADAITGFPADRGWDADALYDPDPDRPGTTYSTQGGFLHDVADFDAGFFGISPREALAMDPQQRLLLETGWEAIERAGIDPATLRGSMTGTFIGASYQDYTAGGAGSEGAEDHLITGTISSVMSGRLAYTFGLEGPAVTLDTACSSSLVALHLACQSLRNGESTLALAGGVSVMATPQAFTGFSRQRAMAPDGRCKAYAEGADGMSLAEGVGLVLVERLSDARRNGHPVLAVIRGSAVNQDGASNGLTAPNGPSQARVIRQALANARLTPGEVDVVEGHGTGTALGDPIEAQALLATYGQDRPGDRPLLLGSVKSNIGHTQMASGIAGVMKMVMAMRHGTVPRTLHVDTPSSHVDWGSGAIDLATETVPWP…
FscD_5		DPVVVVGMGCRFPGGVESPEELWQLLGEGRDAVSGFPADRGWDLDSLARGGSATLEGGFLQGAGLFDASFFGISPREALAMDPQQRLLLETSWEALERAGIDPTGLRSSATGVFVGTNGQDYATVLRRGTTDVRGHAATGTTASVMSGRLSYTLGLEGPAVTVDTACSSALVALHMAAGALRSGECTLALAGGVSVMASPDAFVEFTAQGGLAGDGRCKAFADAADGTAWGEGAGVLVLERLSDARRHGHPVLAVLRGSAVNQDGASNGLTAPNGRAQQRVIRQALADAHLTPAEVDAVEAHGTGTTLGDPIEAHALIAAYGEGRDPEQPLLLGTVKSNLGHTQAAAGAAGVIKTVLALGHGELPRTLHVDAPSSHVDWSDGTVELLREHRAWPETGRA…
FscD_6		DPVVIVGMSCRYPGDVRSPEDLWELVGAGTDAIGGFPTDRGWDLEKLLHGDEDGRGRSVTREGGFLYDVADFDPAFFGISPREALVIDPQQRIVLQAAWEALERAGIDPAVLRGGDTGVFVGGGSGDYRPAIGQSGHVETAQSASLLSGRLSYTLGLEGPSVSVDTACSSSLTALHLAAQAIRSGECSLALAGGVTVMSTPVGFVEFGEMGALSPDGRCKPFSDAADGTAWSEGVGMLVVERLSEARRRGHEVLAVLRGSAINQDGASNGLTAPNGPSQQRVIRKALAAAGLTAREVDAVEAHGTGTTLGDPIEAQALLATYGQDRPEGQPLLLGSVKSNIGHSQAASGVAGIIKMVLAMRHGTLPRTLHAEKPSRHVAWDPDAVHLLTEAADWPETGR…
FscE_1		EPVAVVAMSCRYPGGVTSPEDLWHLVASGTDAVGGFPTDRGWDLDALRDAGVDARGHSVSQRGGFLDGVADFDAAFFGVSPREAVSMDPQQRLLLETSWEAVERAGIDPRSLRGSRTGVFVGTNGQDYAYLLVRSLADATGDIGTGIAASATSGRLSYTLGLEGPAVTVDTACSSSLVALHAAAHALRAGECGLALAGGVNVMSAPGSLMEFSRAGGLAGDGRCKAFADEADGTGWSEGVGVLLLERLSDARRNGHPVLAVLRGSAVNQDGASNGFTAPNGPSQQRVIQQALAAAGLTAADVDAVEGHGTGTPLGDPIEAQALLATYGQGRPEDRPLLLGSVKSNIGHAQAAAGVAGVIKMIMAMRHGVVPRSLHADHPSRHVDWDSGAVRLLSEAVEW…
FscE_2		DPVVIVGMACRMPGGIETPDDLWRMLADGEDRITGFPTDRGWDLDALFGGGGDNRGVSATRRGGFLHDVGGFDAGFFGISPREAMAMDPQQRLLLETSWEALERSGIDPTGLRSSATGIFVGTTGQDYANLVMTSREDVEGHASTGLATSVISGRVSYALGLEGPALTVDTACSSSLVALHLAAQSLRSGESSLALAGGVTVLSTPMNFFGFTRQGGLAGDGLCKAFADAADGTGWSEGVGMLVLERLSDARRNGHDVLAVVRGSAINQDGASNGLTAPNGPSQQRVIRQALATAGLSADEVDAVEAHGTGTTLGDPIEAQALLATYGQDRPEDRPLLLGSIKSNIGHTQAAAGVAGVIKMVLAMRHGALPRSLHIDQPSTHVDWEAGAVRLLTETTGW…
FscE_3		DPVVIVGMACRMPGGVSSPEELWQLVLDGQEGISAFPTDRGWDLDTLQRGGESGHGRSATSEGGFLYDVADFDAGFFGISPREALAMDPQQRLLLETTWEAFERAGITPTEVRGSRTGVFVGTSGQDYTTLVMNSRQDAEGHAPTGLATSVISGRLSYTFGLEGPAVTIDTACSSSLVALHWAAHALRSGEADLALAGGVTVMSTAMGYAGFTRQGGLATDGRCKAFADAADGTGWSEGVGMLVVERLSDARRNGHPVLAVLRGSAVNQDGASNGLTAPNGPSQQRVIRQALASAGLSTDEVDAVEAHGTGTTLGDPIEAQALLATYGQDRPGDRPLLLGSIKSNIGHAQAAAGVAGVIKTVMAIRHGVLPRSLHIDRPSTHVDWTEGDVRLLTETTEW…
FscE_4		DPVVIVGMACRLPGGVRSPQDLWAMVSEGRDGIEAFPEDRGWDLATLTTGGADGRGRSATLRGGFLSGAADFDAAFFGISPREALAMDPQQRLLLETTWEAFERSGIDADQLRGSRTGVFVGTNGQDYSTLVMNSREDLEGHAGTGLAASVVSGRLAYTFGLEGPAVTVDTACSSSLVALHWAMQALRAGECDLAVAGGITMMSTPSAFSGFTLQNGLAVDGRCKAYADAADGTGWSEGVGLIVVERLSDARRNGHEVLAVVRGSAINQDGASNGLTAPNGPSQQRVIRQALAGGGLTPSDIDAVEGHGTGTPLGDPIEAQALLATYGQDRPADRPLLLGSIKSNIGHTQAAAGVAGIIKTVMAMRHGVLPRTLHVDRPSTHVDWESGAIRLLTEESAW…
FscF		EPIAVVGMACRLPGGVATPEEYWRLLEEGRDGIAPFPADRGWDLDALNGEGAGSSAAGEGGFVDAAAFDAGFFGISPREAVAMDPQQRILLETTWEAVERAGIDPVSLRGSRTGVYVGTAGVDYVGVVMNSREDAEGHATTGLTASVVSGRLSYAFDLAGPAVTVDTACSASLVAIHLAAQALRNGECGLALAGGVTVMSTPMGFSGFTRQGGISTSGRCKAFADSADGTGWAEGAGVLVLERLSDARRNGHQVLAVVRGSAVNQDGASNGLTAPNGPSQQRVIRQALAGAGLSAADVDAVEAHGTGTPLGDPIEAQALLATYGQDRPEDRPLLLGSVKSNIGHSQAAAGVAGVIKTVLAIQHGVLPRSLHIDEASSHVDWGAGNVRLLTENTAWPETG…
SoNorA	NorA KS (S. orinoci)	EPIAIVGMGCRLPGDVRSPEGLWRLVHNGTDAISEFPEDRGWTVQQHPDPDHLGTTVTRHAGFLYDAPDFDAGFFAISPGEAVTIDPQHRLLLETTWKAVEDARIDPTSLRGSRTGVFVGLMYSEYGARIRRVPPGAEGYRVVGSMPSVASGRLAYTFGFEGPAVTVDTACSSSLVAMHLAAQSLRKGECTLAVAGGATVMATPWGYIEFSRQRGLAPDGRCRSFSADAAGSSWSEGVGVLLLERLSDARRHGHRVLAVVRGSAVNQDGASNGLTAPNGPAQQRVIRQALAHAGLTTAEVDAVDAHGAGTRLGDPIEAQALLATYGQGRPAGRPLWLGSLKSNIGHTQAAAGAAGVIKMVMAMRHGVLPRSLHITEPTPHVDWTSGAVELLTEARDWPA…
SoNorAA1	NorA' KS-1 (S. orinoci)	EPVAVVSMACRFPGGVSSPEELWRLVAAGRDGITPIPAGRGWDTEGLYDPDPDRVGKSYAREGGFLDDIASFDAGLFGISPREALVMDPQQRLLLEVSRETLERAGIAPGTLGGSRTGVFTGLMGGDYTARLPGILGEFEGQLEIGRAGSVASGRVAYTFGLEGPALTLDTACSSSLVALHLAVRALRDGECDLALAGGATLMSSPAALLEFSRQRALSPDGRCKAFAGQADGTGLAEGVGVVLLERLTDARRNGHPVLAVVRGSAVNQDGASNGLTAPNGPAQQRVIRAALANAGLTAAEVDAVEAHGTGTTLGDPIEAQALLATYGRRRDPQQPLWLGSLKSNIGHTQAAAGIAGVIKTVMALGAGQLPPTLHIDHPTPHVDWSEGTVRLLTEARPW…
SoNorAA2	NorA' KS-2 (S. orinoci)	EPIAIIGMACRFPGGIASPEDLWRLLERGGDAISAFPADRGWDLDPAEYTAEGGFLREAARFDPEFFGISPREAVAMDPQQRLLLEITWEALERAGLDPTALRGSRTGVFAGLMYHDYTVRHAAAPGEAAGYLGTGGSGSVASGRIAYTFGFEGPAVTVDTACSSSLVALHLAAQSVRAGDCELALAGGVTVMCTPSAFTEFSRQGALAADARCKPFAAAADGTVWGEGAGVLLVERLSEAQRQGHRVLAVLRGSAVNQDGASNGLTAPNGPSQERVIRHALATARLRARDVDAVEAHGTGTTLGDPIEAQALLATYGQDRPAGRPLWLGSVKSNLGHPQAAAGVAGVIKVVLALRQGVLPRTLHVDRPTPQVDWSQGAVELLTEARPWPETGRPRRAA…
SoNorB	NorB KS (S. orinoci)	EPVAVVAMGCRFPGGVKSPEDLWHLVAEGTDAISPFPADRGWDTDSLFDSDPGRPGHTYVLEGGFLDDAAEFDADLFGISPREAVAMDPQQRLLLETAWETFERAGINPASLRGRPVGTFVGSVLTTNGGGAEPAEGSEGHQLTGSAASVLSGRLAYTFGLEGPAVTVDTACSAALASVHLAVQALRQRECAMALAGGSAVLTTPGIFVEFSRQRGLAPDGRCKPFAAAADGTGWGEGVGLVLLERLSDARRRGHPVLAVIRGSAVNQDGASNGLTAPNGPSQQRVIRQALAAARLSADLVDAVEAHGTGTTLGDPIEAQALLATYGQDRPADRPLWLGSVKSNLGHTQGAAGIAGLIKMVLAMRHGVLPRTLHIDRPTPHVDWSSGAVRLLTENREWP…
SoNorC1	NorC KS-1 (S. orinoci)	EPIAVVAMGCRFPGGVRSPEDLWHLVASGRDAITPFPADRGWETAGLYDPDPDRPGKSCAREGGFLDDVASFDAGLFGVSPREALALDPQQRLLLEVTWETFERAGLTPAALRGTRTGVFVGTSSQEYAMLVHNARENFEGYSTGYLASVISGRLAYNFGLQGPAVTVDTACSSSLVALHQAAQALRAGDCTLALAGGVAVLATPSMFVEFSRQRGLAPDGRCKAFAAAADGTGWGEGVGLLLLERLSEARREGHPVLAVVRGSAVNQDGASNGLTAPNGPAQQRVIRRALAACRLSADLVDAVEAHGTGTRLGDPIEAQALLATYGREHHAQRPLWLGSLKSNIGHTQAAAGAAGVIKMVMALRQGVLPPTLHIDAPTPQVDWSAGTVRLLTEAREWP…
SoNorC2	NorC KS-2 (S. orinoci)	EPIAIVAMGCRYPGEVASPEELWELLAAGRDATSSFPANRGWNTDELYDPNPGRPGRTYVRRGGFLHDADQFDPQLFGISPREALAMDPQQRLLLEVAWEVLERARLSPASVRGSRTGVFMGISGQDYLPVLTASPDGGAGHLMTGTSTSVASGRIAYTFGLRGPAVTVDTACSSSLVALHLAIQALRQGDCSAALVGGATVLSTPGAFVEFSQQRALAPDGRCKAFAAGADGTGWGEGAGMLLVEPLSEARRQGHPVLALIRGSATNQDGASNGLSAPNGQAQQQVIRQALANSGLTTRDVDAVEAHGTGTALGDPIEAEALLATYGQDRPAQRPLWLGSLKSNIGHTAAAAGVGGVIKMVLALRRGVLPPTLHAADPTPHVDWSAGAVELLTEAREW…
StAurA	AurA KS (S. thioluteus)	EPIAIVGMGCRLPGGVNSPEGLWELVRSETDAISEFPTDRGWDVEYDPDPDHIGTTVTRHAGFLYEAPDFDADFFAISPGEAVTIDPQHRLLLETTWEAIEGARLDPTSLRGSRTGVFVGLMYSEYGARIRNVPPAAEGYRVVGSMPSVASGRLAYTFGFEGPAVTVDTACSSSLVAMHLAAESLRKGECSLAVAGGATVMSTPWGYIEFSRQRGLAPDGRARSFSADAAGSSWSEGVGVVVLERLSDARRNGHRVLAVLRGSAVNQDGASNGLTAPNGPAQQQVIRQALVHAGLSTADVDVVDAHGAGTRLGDPIEAQALLATYGQGRPADQPLWLGSLKSNIGHTQAAAGVSGVIKMVMAIRNGVLPRSLHITEPTPVVDWSSGAVELLTEARPWPE…
StAurB	AurB KS (S. thioluteus)	EPVAVVSMGCRYPGGVSSPEDLWRLVTDGTDAIAPFPADRGWNVDDLFDPDPDRPGRTYTLEGGFVDGAAEFDADLFGISPREATAMDPQQRLLLETAWETFERAGTDPGSLRGRPVGVFVGSLFVAGGSGVGVAEGAEGYHMTGNAASVLSGRLAYAFGLEGPAVTVDTACSASLVAVHQAVQALRQGECALALAGGSTVMTTPGVFTEFSRQRGLAPDGRCKAFATAADGTGFGEGVGLVLLEKLSDARKNGHPVLAVIRGSAVNQDGASNGLTAPNGPSQQRVIRQALAAARVSADEVDVVEAHGTGTGLGDPVEAQALLATYGQGRPDDRPLWLGSIKSNLGHTQGAAGVAGLIKMVMAVRHGVLPMTLHVDEPSAHVDWDSGAVRLLTGNHDWP…
StAurC1	AurC KS-1 (S. thioluteus)	EPIAVVAMGCRFPGDVRSPEDLWRVVVTGQDAVTPFPEDRGWDLDGLYDADPDRPGTTYAKEGGFLADVASFDAGLFGVSPREALALDPQQRLLLEVTWETFERAGITPSSLRGSRTGVFVGTSSQEYAYLVRDSAENLEGYSTGFLACVLSGRLAYTFGLEGPAVTVDTGCSASLVAMHQAVQALRAGECGMALAGGAAVMATPGMFVEFSRQRGMAADGRCKAFSAAADGTGWGEGIGMVLLEKLSDARKNGHPVLAVIRGSAVNQDGASNGLTAPNGPSQQRVIRAALANARLAASDVDAVEAHGTGTSLGDPIEAQALLATYGQDRTDGEPLWLGSLKSNIGHTQAAAGVGGVIKMIMALRKGVLPPTLHAGERTPHVDWSSGAVELLTEARDWP…
StAurC2	AurC KS-2 (S. thioluteus)	EPIAIVAMGCRYAGDVSSPEQLWDLVASGRDAVSSMPRNRGWDVEGLYDPQPGQLGRTYVNRGGFLRDADQFDPLLFGISPREALAMDPQQRHLLEVAWEVFERARMSPESVRGSRTGVFVGIAGQDYLPLMKTAPEEDGAGHLMTGTSTSVASGRIAYTFGLEGPAITVDTACSSSLVALHLAVQALRQGDCTSALVAGATILSTPGAFVEFSQAGGLAVDGRCKAFAASADGTGWGEGVGAILVEPLSEARRHGHPVLALIRGTATNQDGASNGLSAPNGTAQRRVIRQALANAGLTSRDVDAVEAHGTGTTLGDPIEAEALLATYGQDRPAHAPLWLGSLKSNVGHTAAAAGVGGVIKMVMALRNGILPPTLHVDDPTPHVDWSSGGVELLTEARE…
ScAurA	AurA KS (S. caatingaensis)	EPVAIVGMGCRLPGGVTSPEDLWELVRTETDAISEFPTDRGWDVEHDPDPDRIGTTVTRHAGFLYDAPDFDADFFAISPGEAVTIDPQHRLLLETTWEAIEGARLDPTALRGSSTGVFVGLMYSEYGARIRNVPPAAEGYRVVGSMPSVASGRLAYTFGFEGPAVTVDTACSSSLVAMHLAAESLRKGECSLAVAGGATVMSTPWGYIEFSRQRGLAPDGRARSFSADAAGSSWSEGVGVLVLERLSDARRNGHRVLAVLRGSAVNQDGASNGLTAPNGPAQQQVIRQALASAGLSPADVDAVDAHGAGTRLGDPIEAQALLATYGQDRPAGRPLWLGSLKSNIGHTQAAAGVSGVIKMVMAMRKGVLPRSLHITEPTPVVDWTSGAVELLTEARPWPE…
ScAurB	AurB KS (S. caatingaensis)	EPVAVVSMGCRYPGGVASPEDLWRLVTDGTDAIAPFPADRGWDLDGLFDPDPDRPGRTYALEGGFVDGAAEFDADLFGISPREATAMDPQQRLLLETAWETFERAGTDPESLAGRPVGVFVGSLFVAGGSGVGPAEGAEGYHMTGNAASVLSGRLAYAFGLEGPAVTVDTACSASLVAVHQAVQALRRGECSMALAGGSTVMTTPGVFTEFSRQRGLAPDGRCKAFAAAADGTGFGEGVGLVLLEKLSDAQRNGHPVLAVIRGSAVNQDGASNGLTAPNGPAQQRVIQQALTASGLTPDDVDAVEAHGTGTSLGDPVEAQALLAAYGGNRPADRPLWLGSVKSNLGHTQGAAGVAGLIKMVMAVRHGVLPMTLHADEPSAHVDWESGGVRLLTANRDWP…
ScAurC1	AurC KS-1 (S. caatingaensis)	EPVAVVAMGCRFPGHVRSPEDLWRLVVTGQDAVTPFPGDRGWALDGLYDPDPDRPGTTYAREGGFLDDVASFDAGLFGVSPREALALDPQQRLLLEVTWETLERAGITPSSLRGSRTGVFVGTSSQEYAYLVRESRENLEGYSTGFLACVLSGRLAYTFGLEGPAVTVDTGCSASLVALHQAVQALRAGECTMALAGGAAVMATPGMFVEFSRQRGMAADGRCKAFSARADGTGWGEGVGMVLLEKLSDARRNGHPVLALVRGSAVNQDGASNGLTAPNGPSQQRVIRAALANARLTPADVDAVEAHGTGTSLGDPIEAQALLATYGQERADGEPLWLGSLKSNVGHTQAAAGVGGVIKMVMALRKGVLPPTLHADDPTPHVDWSSGAVELLTEARDWP…
ScAurC2	AurC KS-2 (S. caatingaensis)	EPIAIVAMGCRYAGDVASPEQLWDLVASGRDAVSSMPRNRGWDVDGLYDPEPGRPGRTYVNRGGFLRDADQFDPLLFGISPREALAMDPQQRHLLEVAWEVFERARMSPDAVRGSRTGVFVGIAGQDYLPLMKTAPEEDGAGHLMTGTSTSVASGRIAYTFGLEGPAVTVDTACSSSLVALHLAVQALRQGDCTAALVAGATILSTPGAFVEFSQAGGLAPDGRCKAFAASADGTGWGEGVGALLIEPLSEARRHGHPVLALVRGTATNQDGASNGLSAPNGTAQRRVIRAALANARLTPSEVDAVEAHGTGTTLGDPIEAEALLATYGQDRPAHAPLWVGSLKSNIGHTAAAAGVGGVIKMVMALREGVLPPTLHADDPTPHVDWSSGGVELLTEARP…
Sa1NorA	NorA KS (S. alboflavus MDJK44)	EPIAIVGMGCRLPGGVASPDDLWHLVRSETDAISEFPTDRGWTVAYDPDPDHIGTTCTRHAGFLYDAPDFDAGFFAISPGEAVTIDPQHRLLLETSWEAVERARIDPSTLRGTRTGVFVGIMYSEYGARIRHVPPSAEGYRVVGSMPSVASGRLAYTLGLEGPAVTVDTACSSSLVAVHLAAQSLREGECTLAVAGGVTVMATPWGYVEFSRQRGLAPDGRCRSFSADAAGSSWSEGVGVLLLERLSDAERNGHRVLAVVRGSAVNQDGASNGLTAPNGPAQQRVIRQALAHAGLASADVDCVDAHGAGTQLGDPIEAQALLATYGRDRPDDRPLWLGSLKSNVGHTQAAAGVAGVIKMVMAMRHAELPRSLHIAEPTPHVDWSSGGVRLLTETTPWPK…
Sa1NorAA1	NorA' KS-1 (S. alboflavus MDJK44)	EPVALVSMACRFPGGVTSPEDLWRLVAEGRDGVGVLPADRGWDVEGLYHPDPDRVGSCYAREGGFLTDIASFDAALFEISPRESLVTDPQQRLLLEVSWETFERAGLAPAAVRGSRTGVFTGMMGQDYTARTPGTHTEYEGQLETGRAASVASGRVAYTFGLEGPAVTLDTACSSSLVALHLAVRALRNGECDLALAGGVTLMSSPATLLEFSRQRVLSPDGRCKAFAGQADGTGLAEGVGVVLLERLSDARRLGHPVLAVVSGSAVNQDGASNGMTAPNGPSQQRVIRAALADAGLTTADVDAVEAHGTGTRLGDPIEAQAILATYGQGRDAERPLWLGSLKSNIGHTQAAAGIAGVMKTVLALRAGLLPPTLHVDTPTPHVDWSSDTVRLLTEPRPW…
Sa1NorAA2	NorA' KS-2 (S. alboflavus MDJK44)	EPIAVVGMACRFPGGVASPEDLWRLVDRGADAVSAFPPDRGWSPDPGAFAAEGGFLRDAAQFDPEFFGISPREAVAMDPQQRLLLEVSWEALERAGLDPTALRGSRAGVFAGLMYHDYTTRLGTITDDIAGYLGTGGSGSVATGRIAYTFGFEGPAVTVDTACSSSLVALHLAAQALRAGDCDLALAGGVTVMCSPNAFTEFARQGALAADARCKPFAAAADGTVWGEGAGVLLVERLSDARRNGHRVLAVVRGSAVNQDGASNGLDRPNGPAQERVITQALAGAGIAPSDVDAVEAHGTGTTLGDPIEAQAILATYGQQRPPERPLWLGSVKSNLGHTQAAAGVAGVIKMVMALRHAVLPRTLHVDAPSPHVDWASGAVELLTESRPWPDAGRPRRAG…
Sa1NorB	NorB KS (S. alboflavus MDJK44)	EPVAIVATGCRFPGGVRSAEDLWDLVAAGTDAVAAFPADRGWDTEALFDPDPDRPGTTYAVEGAFLDDAAEFDADLFGISPREAAAMDPQQRLLLETAWETFERAGVDPGALKGEPVGAFVGSVLMTSGGGTGTGDGTEGHQLTGGAASVLSGRLAYTFGLEGPAITVDTACSASLAAVHLAVQALRQRECTLALAGGAAVMATPGIFVEFSRQRGLAADGRCKAFAASADGTGWGEGVGLVLLERLSDARRNGHPVLAVVRGSAVNQDGASNGLTAPNGPSQQRVIRQALASARLSADLVDAVEAHGTGTSLGDPIEAQALLATYGQERAPDRPLWLGSLKSNIGHTQGAAGIAGLIKMVMAMRHGVLPQTLHVDAPTPHVDWSSGAVRLLTERRDWP…
Sa1NorC1	NorC KS-1 (S. alboflavus MDJK44)	EPVAVVAMGCRFPGDVRSPEDLWDLVASGRDAVAPFPEDRGWDVEHLYDPDPDRLGKTYAREGGFLADVASFDAGLFGVSPREALTLDPQQRLLLEVAWETFERAGLAPTRMRGSRTGVFVGTSSQEYALLLQSARETFEGYSTGFLASVLSGRLAYTFGLEGPAITVDTACSASLTALHLAAQSLRQRECALALAGGASVMTTPGMFVEFSRQRGLAADGRCKAFAASADGTGWGEGVGLVLLERLSDARRNGHPVLAVVRGSAVNQDGASNGLTAPNGPSQQRVIRQALASARLSADLVDAVEAHGTGTSLGDPIEAQALLATYGQERAADRPLWLGSLKSNIGHTQAAAGVGGVIKTVMALRRGVLPPTLHVDEPTPHVDWSSGAVRLLTEARDWP…
Sa1NorC2	NorC KS-2 (S. alboflavus MDJK44)	EPIAIVAMGCRYPGDVASPEQLWDLVASGRDATSGFPVNRGWDTAGLYDPNPGRPGYTYVRRGGFLHDADRFDPLLFGISPREALAMDPQQRLLLEVAWEVLERAGLAPDAVGGSRTGVFVGVSGQDYLPLITADPDGGAGHLMTGTSTSVASGRIAYTFGLEGPAVTVDTACSSSLVALHLAVQALRQGDCTAALVGGATILSTPGAFVEFSRQGALAADGRCKAFAAEADGTGWGEGVGVLLVEPLSVARRAGHPVLALVRATAINQDGASNGLSAPNGLAQQRVIRQALAQAGLTARDVDAVEAHGTGTTLGDPIEAEALLATYGQGRPAHAPLWLGSLKSNVGHTAAAAGVGGVIKTVLALDRAVLPPTLHVDEPTPHVDWSSGAVEVLTEARPW…
S134NorA	NorA KS (S. sp. B-1347)	EPIAIVGMGCRLPGEVRSPDDLWQLVRSETDAISEFPRDRGWNVAHDPDPDHVGTTVTRHAGFLYDAADFDADFFGISPGEAVTIDPQHRLLMETAWEAVERARIDPTSLRGSSTGVFVGIMYSEYGARIRHVPPSAEGYRVVGSMPSVASGRLAYALGLEGPAVTVDTACSSSLVSLHLAAQSLRKGECRLALAGGVTVMATPCGYVEFSRQRGLAPDGRCRSFSADAAGSSWSEGVGVLLLERLSDAVSNGHRVLAVVRGSAVNQDGASNGLTAPNGPAQQRVIRQALAHAGLTTADVDCVDAHGAGTQLGDPIEAQALLATYGQGRPAEQPLWLGSLKSNIGHTQAAAGVSGVIKMVMAIRHGVLPRSLHISEPTPHVDWGSGAVRLLAGAEPWPD…
S134NorAA1	NorA' KS-1 (S. sp. B-1347)	EPIAVVSMACRFPGGVTSPEELWRLVGSGTDGISALPTDRGWDTEGLYDPDPERPGTTYAREGGFLADVTSFDAGLFGISPREALLMDPQQRLLLEVSWEAFERAGLTPDALRGSRTGVFAGMMGQDYTDRKDGSLAEYEGQLETGRAASVASGRVAYTFGLEGPAVTLDTACSSSLVALHLAVRALRNDECDLALAGGVTVMSSPATLLEFSRQRVLAPDGRCKAFATGADGTGLAEGIGILLVERLSDARRHGHPVLAVVTGSAVNQDGASNGLTAPNGPSQQRVIRAALAGAGLTGADVDAVEAHGTGTSLGDPIEAQALLATYGQQRDQDRPLWLGSLKSNIGHTQAAAGVAGVMKMVMALREESLPRTLHADEPSPHVDWSLGAVRLLTEARPW…
S134NorAA2	NorA' KS-2 (S. sp. B-1347)	EPIAIVGMACRFPGGVGSPEDLWRLLDEGGDAVSAFPTDRGWDPGSATHAAEGGFLRDAAAFDPEFFGISPREAVAMDPQQRLLLEVSWEALERAGLDPTTLRGSRTGVFAGLMYHDYTTRHAGVPDDAGGGYLGTGGSGSVATGRIAYTFGFEGPAVTVDTACSSSLVALHLAVQAVRGGDCDRALAGGVTVMCTPHAFTEFSRQGALAADGRCKPFAAAADGTVWGEGAGVLLVERLSDAVRAGRRVLAVVRGSAVNQDGASNGLTAPNGPSQERVIRQALAAARLAAADVDAVEAHGTGTTLGDPIEAQALLATYGQERPGDRPLWLGSVKSNLGHPQAAAGVAGVIKMVMALRAGVLPRTLHVDAPSPHVDWASGAVELLAEARPWPDAGRPRRA…
S134NorB	NorB KS (S. sp. B-1347)	EPIAVVAMGCRYPGGVRSPEDLWRLVESGTDAMSPFPADRGWDTDALYDPDPDRPGRTYAVEGGFVDGAGDFDADLFGISPREAAAMDPQQRLLLETAWETFERAGVNPGALRGEPVGTFIGSVLMTVGNGVPATEGSEGHQVTGGAASVLSGRLAYAFGLEGPAMTVDTACSASLAAVHLAAQSLRQRECDLALAGGAAVMATPGIFVEFSRQRGLAPDGRCKAFAAAADGTGWGEGVGLVLLERLSDARRNGHPVLAVVRQSLIATYGQERAAGQPLWLGSVKSNLGHTQGAAGIAGLIKMVMALRHGVLPRTLHVDEPTPHVDWSSGTVRLLTENRAWPETGRPRRAGVSSFGISGTNAHVILEQAP
S134NorC1	NorC KS-1 (S. sp. B-1347)	EPVAVVAMGCRYPGGVRSPEDLWDLVASGRDAVAPFPDDRGWDVEGLYDPDPDRFGTSVAREGGFLDDVASFDAGLFGVTPREALTLDPQQRLLLEVAWETFERAGIPPAALRGSRTGVFVGTSSQEYAMLLQGARENFEGYSTGFLASVLSGRLAYTFGLEGPAITVDTGCSASLVALHLAVQSLRQRECATALVGGASVMPTPSMFVEFSRQRGLAPDGRCKAFAAAADGTGWGEGVGLVLLERLSDARRNGHPVLAVVRHQDGDALRRGVLPPTLHVDEPTPHVDWSPGTVRVLTEGRTWPETGRPRRAGVSSFGISGTNAHVILEQTD
S134NorC2	NorC KS-2 (S. sp. B-1347)	EPVAIVAMGCRFPGDVASPEQLWDLVASGRDATSSFPANRGWDVTDLYDPTPGTPGRTYVRRGGFLHDADRFDPLLFGISPREALAMDPQQRLLLEVAWETFERAKLAPDAVRGSSTGVFVGLSGQDYLPLLTADPDESAGHLMTGTSTSVASGRLAYAFGLEGPAVTVDTACSSSLVALHLAVQALRQGDCTAALVAGVTVLSTPGAFVEFSAQGALAPDGRCKAFAAAADGTGWGEGVGVLLVEPLSKARREGHEVLAVIRGSAINQDGASNGLSAPNGLAQQRVIRQALAHAGLDPRDVDAVEAHGTGTTLGDPIEAEALLATYGQGRPARSPLWLGSLKSNIGHTAGAAGVGGVIKTVLALRQGVLPPTLHVDDPTRHVDWSSGAVELLTEARPW…
S537NorA	NorA KS (S. ruber 5378)	EPIAIVGMGCRLPGGVASPDDLWHLVRSETDAISEFPTDRGWTVAYDPDPDHIGTTCTRHAGFLYDAPDFDAGFFAISPGEAVTIDPQHRLLLETSWEAVERARIDPSTLRGTRTGVFVGIMYSEYGARIRHVPPSAEGYRVVGSMPSVASGRLAYTLGLEGPAVTVDTACSSSLVAVHLAAQSLREGECTLAVAGGVTVMATPWGYVEFSRQRGLAPDGRCRSFSADAAGSSWSEGVGVLLLERLSDAERNGHRVLAVVRGSAVNQDGASNGLTAPNGPAQQRVIRQALAHAGLASADVDCVDAHGAGTQLGDPIEAQALLATYGRDRPDDRPLWLGSLKSNVGHTQAAAGVAGVIKMVMAMRHAELPRSLHIAEPTPHVDWSSGGVRLLTETTPWPK…
S537NorAA1	NorA' KS-1 (S. ruber 5378)	EPVALVSMACRFPGGVTSPEDLWRLVAEGRDGVGALPADRGWDVEGLYHPDPDRVGSCYAREGGFLADIASFDAALFEISPRESLVTDPQQRLLLEVSWETFERAGLAPAAVRGSRTGVFTGMMGQDYTARTPGTHTEYEGQLETGRAASVASGRVAYTFGLEGPAVTLDTACSSSLVALHLAVRALRNGECDLALAGGVTLMSSPATLLEFSRQRVLSPDGRCKAFAGQADGTGLAEGVGVVLLERLSDARRLGHPVLAVVSGSAVNQDGASNGMTAPNGPSQQRVIRAALADAGLTAADVDAVEAHGTGTRLGDPIEAQAILATYGQGRDAERPLWLGSLKSNIGHTQAAAGIAGVMKTVLALRAGLLPPTLHVDTPTPHVDWSSDTVRLLTEPRPW…
S537NorAA2	NorA' KS-2 (S. ruber 5378)	EPIAVVGMACRFPGGVASPEDLWRLVDRGADAVSAFPADRGWSPDPGAFAAEGGFLRDAAQFDPEFFGISPREAVAMDPQQRLLLEVSWEALERAGLDPTALRGSRAGVFAGLMYHDYTTRLGTITDDIAGYLGTGGSGSVATGRIAYTFGFEGPAVTVDTACSSSLVALHLAAQALRAGDCDLALAGGVTVMCSPNAFTEFARQGALAADARCKPFAAAADGTVWGEGAGVLLVERLSDARRNGHRVLAVVRGSAVNQDGASNGLTAPNGPAQERVITQALAGAGIAPSDVDAVEAHGTGTTLGDPIEAQAILATYGQQRPPERPLWLGSVKSNLGHTQAAAGVAGVIKMVMALRHAVLPRTLHVDAPSPHVDWASGAVELLTESRPWPDAGRPRRAG…
S537NorB	NorB KS (S. ruber 5378)	EPVAIVATGCRFPGGVRSAEDLWDLVAAGTDAVAAFPADRGWDTEALFDPDPDRPGTTYAVEGAFLDDAAEFDADLFGISPREAAAMDPQQRLLLETAWETFERAGVDPGALKGEPVGAFVGSVLMTSGGGTGTGDGTEGHQLTGGAASVLSGRLAYTFGLEGPAITVDTACSASLAAVHLAVQALRQRECTLALAGGAAVMATPGIFVEFSRQRGLAADGRCKAFAASADGTGWGEGVGLVLLERLSDARRNGHPVLAVVRGSAVNQDGASNGLTAPNGPSQQRVIRQALASARLSADLVDAVEAHGTGTSLGDPIEAQALLATYGQERAPDRPLWLGSIKSNIGHTQGAAGIAGLIKMVMAMRHGVLPQTLHVDAPTPHVDWSSGAVRLLTERRDWP…
S537NorC1	NorC KS-1 (S. ruber 5378)	EPVAVVAMGCRFPGDVRSPEDLWDLVASGRDAVAPFPEDRGWDVDHLYDPDPDRLGKTYAREGGFLADVASFDAGLFGVSPREALTLDPQQRLLLEVAWETFERAGLAPTRMRGSRTGVFVGTSSQEYALLLQSARETFEGYSTGFLASVLSGRLAYTFGLEGPAITVDTACSASLTALHLAAQSLRQGECALALAGGASVMTTPGMFVEFSRQRGLAADGRCKAFAASADGTGWGEGVGLVLLERLSDARRNGHPVLAVVRGSAVNQDGASNGLTAPNGPSQQRVIRQALASARLSADLVDVVEAHGTGTSLGDPIEAQALLATYGQERAAYRPLWLGSLKSNIGHTQAAAGVGGVIKTVMALRRGVLPPTLHVDEPTPHVDWSSGAVRLLTEARDWP…
S537NorC2	NorC KS-2 (S. ruber 5378)	EPIAIVAMGCRYPGDVASPEQLWDLVASGRDATSGFPVNRGWDTAGLYDPNPGRPGYTYVRRGGFLHDADRFDPLLFGISPREALAMDPQQRLLLEVAWEVLERAGLAPDAVGGSRTGVFVGVSGQDYLPLITADPDGGAGHLMTGTSTSVASGRIAYTFGLEGPAVTVDTACSSSLVALHLAVQALRQGDCTAALVGGATILSTPGAFVEFSRQGALAADGRCKAFAAEADGTGWGEGVGVLLVEPLSVARRAGHPVLALVRATAINQDGASNGLSAPNGLAQQRVIRQALAQAGLTARDVDAVEAHGTGTTLGDPIEAEALLATYGQGRPAHAPLWLGSLKSNVGHTAAAAGVGGVIKTVLALDRAVLPPTLHVDEPTPHVDWSSGAVEVLTEARPW…
SsNorA	NorA KS (S. scabrisporus)	EPIAIVGMSCRLPGNVSSPEDLWDLVSSETDAISAFPTDRGWSVEYDPDPDHVGTTCTRHAGFLYDAPDFDAGFFAISPGEAVTVDPQHRLFLETSWEAVERARIDPTSLRGSRTGVFVGIMYSEYGARIRRVPPSAEGYRVVGSMPSVASGRLAYSLGLEGPAVTVDTACSSSLVAVHLAAQSLRRGECTLAVAGGVTVMATPWGYVEFSRQRGLAPDGRCRSFSADATGSSWSEGVGVLLLERLCDARRNGHHILAVVRGSAVNQDGASNGLTAPNGPAQQRVIRQALVHAGLTTADVDCVDAHGAGTQLGDPIEAQALLATYGQDRPSDRPLWLGSLKSNIGHTQAAAGVAGVIKMVMAMRHAELPRSLHIAEPTPHVDWSSGAVRLLREARPWPR…
SsNorAA1	NorA' KS-1 (S. scabrisporus)	EPVALVSMACRFPGGVASPEELWRLVASGQDGVGALPVDRGWDVEGLYHPDPEQVGTCYAREGGFLADIMSFDAGLFEISPREALVMDPQQRLLLEVSWETFERAGLAPAAVRGSRTGVFTGMMGQDYTARLPGALSEHEGRLETGRAASVASGRVAYTFGLEGPAVTLDTACSSSLVALHFAVQALRNGECDLALAGGATLMSSPATLLEFSRQRVLSPDGRCKAFAGRADGTGLGEGVGVVLLERLSDARRLGHRVLAVVRGSAVNQDGASNGLTAPNGPAQQRVIRAALADAGLTGADVDTVEAHGTGTRLGDPIEAQALLATYGRDRGADRPLWLGSLKSNIGHTQAAAGIAGVMKAVMALRHGLLPSTLHVDTPTPHVDWSADTVRLLTESHPW…
SsNorAA2	NorA' KS-2 (S. scabrisporus)	EPIAVVGMACRFPGGIGSPEDLWNLVDRGADAISAFPTDRGWSLDSAGFATAGGFLPDAARFDPEFFGISPREAVAMDPQQRLLLEISWEALEHAGLDPAALRGSRTGVFAGLMYHDYTTRLGTITQDIAGYLGTGGSASVATGRVAYTFGFEGPAVTVDTACSSSLVALHLAAQALRGGDCDLALAGGVTVMCTPNAFIEFARQGALAADARCKPFAAAADGTVWGEGAGVLLVERLSDAVRKGHRVLAVVRGSAVNQDGASNGLTAPNGPSQERVITQALAGARLTAAEVDVVEAHGTGTTLGDPIEAQALLATYGSGRPTDHPVWLGSVKSNIGHTQAAAGVAGVIKMVMALRRGVLPRTLHVDAPSPHVDWSSGAVELLTEARPWPVTGRPRRAA…
SsNorC1	NorC KS-1 (S. scabrisporus)	EPVAIVAMGCRFPGGVRCAEDLWELVATGTDAVSAFPTDRGWDTGTLFDPDPDRSGHTYAREGAFLDDASEFDADLFGISPREAAAMDPQQRLLLEIAWETFERAGIDPGGLKGQPVGAFVGSVLMTGGSGGGTGDGTEGHQLTGAAASVLSGRLAYTFGLEGPAITVDSACSASLTALHLAVQALRQGECTLALAGGAAVMTTPGIFVEFSRQRGLAVDGRCKAFAAAADGTGWGEGVGLVLLECLSRAREQGHPVLAVVRGSAVNQDGASNGLTAPNGPSQQRVIRRALASARLSADLIDAVEAHGTGTALGDPIEAQALLATYGRERPADRPLWLGSIKSNIGHTQAAAGVGGVIKTVMALRRGILPPTLHVDEPTPHVDWASGAVRLLTEARDWP…
SsNorC2	NorC KS-2 (S. scabrisporus)	EPIAIVAMGCRYPGDVASPEQLWDLVASGRDAISSFPSNRGWDTAGLYDPTPGRPGRTYVRRGGFLHDADRFDPLLFGISPREALAMDPQQRLLLEVTWEVLERARLAPDAVAGSRTGVFVGVSGQDYLSLLTADPEGGAGYLMTGTSTSVASGRVAYTFGLEGPAVTVDTACSSSLVALHLAVQAIRQGDCTAALVGGATILSTPGAFVEFSRQGALAPNGRCKAFAAEADGTGWGEGVGVLLVEPLSVARNAGHPVLAVIRGTAINQDGASNGLSAPNGLAQQRVIRQALAHAGLTVRDVDAVEAHGTGTTLGDPIEAEALLATYGQGRPVHAPLWLGSLKSNIGHTAAAAGVGGVIKTVMAMRTGVLPPTLHVDEPTPHVDWTSGAVELLTEARPW…

## Sheet: Fig. 3b
Figure 3b.
	titer (mg L^-1)
ZX1::pNT42/pNT40	0
ZX1::pNT42/pYU01/pNT87	14.9826
S.albus::pNT42/pYU93	44.8243

## Sheet: Suppl. Fig. 1
Supplementary figure 1.
